# Supplementary material for: Prevalence and severity of anxiety, depression, and stress among optometry students in Nigeria: A cross-sectional study
Source: PLoS One. 2026 May 26;21(5):e0336195. doi: 10.1371/journal.pone.0336195 (PMC13210219; doi:10.1371/journal.pone.0336195)
Supplement: Supporting information file — (XLSX) [file pone.0336195.s001.xlsx]

## Sheet: Data for Optometry students' me
@_v1	@_v2	@_v3	age	@_v12	@_v17	v18	v19	v20	v21	v22	v23	v24	v25	v26	v27	v28	v29	v30	v31	v32	v33	v34	v35	v36	v37	v34	v39	v40	v41	v42	v43	v44	v45	v46	v47	v48	v49	v50	v51	v52	v53	v54	v55	v56	v57	v58	Gender	EthnicityCat	Mstatus
Yes	Student	Nigeria	25	Abia State University	Optometry	1	1	1	0	2	1	0	0	0	1	0	0	0	1	1	1	1	0	0	0	0	2	4	3	4	2	2	4	3	2	3	3	3	4	3	2	2	3	3	2	2	Female	African descent	Not Married
Yes	Student	Nigeria	22	Abia State University	Optometry	3	2	3	3	3	3	1	2	3	1	3	3	3	3	3	2	0	1	3	3	1	2	3	3	2	3	2	4	4	2	2	3	4	4	4	2	2	4	3	2	2	male	African descent	Not Married
Yes	Student	Nigeria	23	Abia State University	Optometry	2	3	1	1	1	3	2	2	3	1	3	3	1	0	0	0	1	1	1	1	1	2	4	4	3	4	3	4	4	2	3	4	2	4	4	2	3	3	4	3	3	Female	African descent	Not Married
Yes	Student	Nigeria	28	Abia State University	Optometry	2	1	2	0	1	2	0	0	1	1	0	1	1	1	0	1	0	0	0	0	0	4	3	1	2	4	4	3	2	3	3	2	2	3	2	4	3	1	1	4	4	Female	African descent	Not Married
Yes	Student	Nigeria	21	Abia State University	Optometry	3	0	2	0	1	2	1	3	3	0	1	1	2	1	3	1	0	1	0	3	0	2	3	1	2	3	1	3	1	2	2	2	3	3	4	2	3	2	4	4	4	Female	African descent	Not Married
Yes	Student	Nigeria	23	Abia State University	Optometry	0	1	0	2	2	1	2	2	2	2	3	3	2	2	1	2	2	2	2	2	2	4	4	2	3	3	4	2	2	2	2	2	2	4	2	2	3	2	1	4	4	Female	African descent	Not Married
Yes	Student	Nigeria	21	Abia State University	Optometry	2	0	1	0	3	3	0	2	1	1	2	3	3	2	1	2	0	3	0	2	1	3	2	2	2	3	2	3	2	3	3	2	1	3	2	3	2	3	3	2	2	Female	African descent	Not Married
Yes	Student	Nigeria	21	Abia State University	Optometry	3	1	2	0	2	1	1	1	1	0	1	1	1	1	1	2	0	0	1	1	0	2	2	1	2	3	2	3	2	2	2	2	1	2	1	1	3	4	4	3	3	Female	African descent	Not Married
Yes	Student	Nigeria	27	Abia State University	Optometry	2	0	2	0	2	2	1	0	2	2	1	1	0	0	0	1	2	1	0	1	1	3	3	4	3	2	1	2	3	3	2	3	4	4	3	2	4	1	3	2	2	Female	African descent	Not Married
Yes	Student	Nigeria	21	Abia State University	Optometry	3	3	3	3	3	3	2	2	3	3	3	3	2	3	3	3	3	3	3	3	3	4	4	4	4	1	1	4	4	3	2	4	4	4	4	2	2	4	4	2	2	Female	African descent	Not Married
Yes	Student	Nigeria	27	Abia State University	Optometry	3	0	2	0	0	3	0	0	3	3	3	3	0	0	3	0	0	0	3	3	3	4	3	3	3	1	1	3	3	3	3	3	3	3	3	3	4	3	3	3	3	Female	African descent	Not Married
Yes	Student	Nigeria	25	Abia State University	Optometry	1	1	3	0	0	0	0	1	0	2	1	1	0	0	0	2	0	0	1	1	0	3	3	2	3	3	3	3	2	2	3	3	3	3	3	2	3	4	3	3	3	Female	African descent	Not Married
Yes	Student	Nigeria	20	Abia State University	Optometry	2	0	0	2	3	3	0	1	0	2	0	0	0	0	1	2	1	0	0	1	0	3	2	2	3	4	3	3	1	3	3	3	3	3	0	4	3	3	3	3	3	Female	African descent	Not Married
Yes	Student	Nigeria	25	Abia State University	Optometry	2	0	0	0	1	3	0	3	3	1	1	3	0	0	1	1	0	0	0	3	0	2	4	1	1	2	1	3	3	1	1	3	2	4	3	4	3	3	1	1	3	Female	African descent	Not Married
Yes	Student	Nigeria	20	Abia State University	Optometry	3	3	2	3	3	3	2	2	3	2	1	1	2	2	1	1	0	0	3	3	2	2	3	2	2	1	2	3	2	3	2	3	2	4	3	3	3	4	4	3	3	Female	African descent	Not Married
Yes	Student	Nigeria	20	Abia State University	Optometry	3	0	2	0	0	3	0	0	2	0	3	2	2	2	2	0	0	0	0	2	0	3	2	4	4	3	2	3	2	4	3	4	3	3	2	3	3	4	4	3	4	Female	African descent	Not Married
Yes	Student	Nigeria	23	Abia State University	Optometry	3	1	1	1	2	3	1	2	3	0	2	2	2	2	2	2	1	0	1	1	3	3	4	2	2	1	2	4	3	2	1	3	3	4	4	3	1	2	4	2	1	Female	African descent	Not Married
Yes	Student	Nigeria	23	Abia State University	Optometry	3	0	2	1	1	0	1	1	0	0	1	1	0	1	1	0	0	0	0	1	0	3	2	3	2	2	3	3	2	3	2	2	2	3	2	2	3	3	3	1	2	Female	African descent	Not Married
Yes	Student	Nigeria	23	Abia State University	Optometry	3	0	1	0	0	3	0	0	0	0	2	1	2	3	0	3	0	2	1	3	2	3	2	4	3	3	4	4	4	3	2	3	3	4	4	2	2	4	4	4	4	Female	African descent	Not Married
Yes	Student	Nigeria	24	Abia State University	Optometry	1	1	1	1	1	1	1	1	1	1	1	1	0	0	0	0	0	1	1	1	0	3	2	3	3	3	3	3	3	3	3	3	3	3	3	4	3	3	3	3	3	Female	African descent	Not Married
Yes	Student	Nigeria	22	Abia State University	Optometry	2	0	2	0	3	3	1	1	3	0	2	2	3	0	2	2	3	1	0	3	2	1	3	3	2	1	2	3	3	1	2	4	3	4	3	4	2	4	3	3	3	Female	African descent	Not Married
Yes	Student	Nigeria	23	Abia State University	Optometry	2	0	2	0	1	2	0	2	2	2	2	2	2	0	2	2	2	0	0	0	2	2	3	3	3	3	1	3	3	3	3	3	3	3	2	3	3	4	3	3	3	Female	African descent	Not Married
Yes	Student	Nigeria	22	Abia State University	Optometry	0	0	0	0	0	1	1	1	0	1	0	0	0	0	0	0	0	0	0	0	0	3	3	1	3	3	3	1	1	1	2	3	1	3	3	3	3	4	2	3	3	Female	African descent	Not Married
Yes	Student	Nigeria	24	Abia State University	Optometry	1	0	0	0	1	1	0	0	0	0	0	1	2	0	3	2	0	0	0	0	1	2	1	1	2	3	1	2	3	4	3	3	2	3	4	3	4	2	4	1	4	Female	African descent	Not Married
Yes	Student	Nigeria	22	Abia State University	Optometry	1	0	1	0	0	0	1	0	1	0	0	0	0	0	0	0	0	0	0	0	0	3	3	2	3	3	3	2	2	2	3	2	3	3	2	4	4	3	3	4	4	Female	African descent	Not Married
Yes	Student	Nigeria	23	Abia State University	Optometry	0	0	0	0	0	0	0	0	0	0	0	0	0	0	0	0	0	0	0	1	0	2	3	4	3	1	1	3	3	3	3	3	3	3	3	3	1	2	3	3	2	Female	African descent	Not Married
Yes	Student	Nigeria	23	Abia State University	Optometry	1	2	0	0	1	0	0	0	1	0	2	1	1	0	0	0	0	0	0	1	0	2	1	2	2	2	3	3	2	3	2	3	2	3	3	2	2	3	3	2	2	Female	African descent	Not Married
Yes	Student	Nigeria	23	Abia State University	Optometry	0	0	0	1	0	2	0	1	0	0	0	2	0	1	0	0	1	1	0	1	0	3	4	2	3	2	2	4	2	3	3	4	4	4	4	1	2	4	4	2	2	Female	African descent	Not Married
Yes	Student	Nigeria	21	Abia State University	Optometry	1	0	0	0	1	0	0	0	0	0	0	0	0	1	0	0	0	0	0	0	0	3	2	1	1	3	3	3	3	4	3	3	3	2	3	4	4	3	3	2	4	Female	African descent	Not Married
Yes	Student	Nigeria	21	Abia State University	Optometry	0	0	0	0	0	1	0	0	0	1	0	0	0	0	1	0	0	0	0	1	0	4	1	1	3	3	3	2	1	4	3	3	2	3	2	3	4	3	2	4	3	Female	African descent	Not Married
Yes	Student	Nigeria	23	Abia State University	Optometry	0	0	0	0	0	0	0	0	0	0	0	1	0	0	1	0	1	0	1	1	0	2	3	2	3	2	2	3	2	2	2	1	3	2	2	1	2	0	2	3	0	Female	African descent	Not Married
Yes	Student	Nigeria	23	Abia State University	Optometry	0	0	0	0	1	1	0	1	1	0	0	1	0	1	1	0	0	1	1	3	0	3	4	3	3	4	2	4	4	2	2	4	3	3	3	2	3	4	4	2	3	Female	African descent	Not Married
Yes	Student	Nigeria	23	Abia State University	Optometry	0	0	0	0	0	0	0	0	0	0	0	0	0	0	0	0	0	0	0	0	0	3	1	3	1	3	1	1	4	4	4	1	1	1	1	3	3	3	3	3	4	Female	African descent	Not Married
Yes	Student	Nigeria	25	Abia State University	Optometry	0	0	0	0	1	1	0	0	0	1	0	0	0	0	0	1	1	1	0	0	0	1	4	4	4	3	1	4	4	3	3	4	3	4	4	4	0	4	0	0	0	Female	African descent	Not Married
Yes	Student	Nigeria	25	Abia State University	Optometry	0	0	0	0	0	0	0	0	0	0	0	0	0	0	0	0	0	0	0	0	0	3	3	3	1	3	4	3	3	3	2	3	3	3	3	3	0	2	0	2	2	Female	African descent	Not Married
Yes	Student	Nigeria	21	Abia State University	Optometry	1	0	1	0	1	1	0	0	1	0	1	0	0	1	0	1	1	0	0	1	0	3	2	1	1	3	4	3	2	3	3	3	2	3	3	2	3	2	1	4	4	Female	African descent	Not Married
Yes	Student	Nigeria	22	Abia State University	Optometry	1	0	0	1	0	0	0	0	0	0	0	1	0	0	0	0	0	0	2	1	0	3	2	1	1	2	1	1	1	3	3	1	1	3	1	2	2	2	2	3	3	Female	African descent	Not Married
Yes	Student	Nigeria	21	Abia State University	Optometry	0	0	0	0	0	1	0	1	0	0	0	0	0	2	1	0	0	0	1	0	0	3	2	2	3	3	3	3	3	3	3	2	2	2	2	3	3	3	3	3	3	Female	African descent	Not Married
Yes	Student	Nigeria	24	Abia State University	Optometry	1	0	0	0	0	1	0	0	1	1	1	1	1	2	0	0	0	1	0	1	1	4	3	2	3	1	3	3	3	4	2	3	4	3	2	4	2	3	4	2	2	Female	African descent	Not Married
Yes	Student	Nigeria	24	Abia State University	Optometry	3	0	0	1	0	0	0	0	3	0	0	0	0	2	2	0	0	0	3	0	0	3	2	4	3	3	3	2	2	3	3	3	2	3	3	3	4	3	3	2	2	Female	African descent	Not Married
Yes	Student	Nigeria	23	Abia State University	Optometry	0	0	0	0	0	0	0	0	0	0	0	0	0	0	0	0	0	0	0	0	0	1	1	1	1	1	1	1	1	1	1	1	1	1	1	1	1	1	1	1	1	Female	African descent	Not Married
Yes	Student	Nigeria	23	Abia State University	Optometry	0	0	0	2	0	0	0	0	1	1	0	0	0	0	0	1	1	1	2	0	0	2	1	1	1	1	1	1	2	2	2	1	1	2	2	4	3	2	3	2	4	Female	African descent	Not Married
Yes	Student	Nigeria	21	Abia State University	Optometry	2	3	1	0	0	2	0	1	0	0	0	0	0	3	1	0	0	1	0	0	3	2	3	4	4	2	2	2	2	2	2	3	3	3	3	4	3	3	3	1	1	male	African descent	Not Married
Yes	Student	Nigeria	22	Abia State University	Optometry	3	2	0	1	1	2	1	3	0	0	1	3	3	1	1	2	3	2	2	3	3	2	1	4	4	2	1	1	2	1	1	4	4	4	4	2	1	2	4	2	1	male	African descent	Not Married
Yes	Student	Nigeria	21	Abia State University	Optometry	1	0	0	1	1	1	1	1	1	1	1	1	1	1	1	1	1	1	0	1	0	4	2	2	2	3	3	2	2	2	3	2	2	2	2	2	3	3	2	2	3	male	African descent	Not Married
Yes	Student	Nigeria	22	Abia State University	Optometry	1	1	1	2	1	1	2	1	2	2	2	2	2	1	1	1	1	2	2	1	1	3	3	3	3	2	2	3	3	4	3	3	3	4	3	2	2	3	3	2	3	male	African descent	Not Married
Yes	Student	Nigeria	26	Abia State University	Optometry	1	0	1	1	0	0	2	2	0	0	1	1	1	1	1	0	0	0	0	1	0	3	3	3	3	3	3	3	3	3	3	3	3	3	3	2	3	3	3	2	2	male	African descent	Not Married
Yes	Student	Nigeria	21	Abia State University	Optometry	3	2	3	0	1	0	0	2	3	0	2	3	1	1	3	3	1	0	0	0	1	2	4	2	4	1	2	4	1	4	2	4	2	4	4	4	3	4	4	2	2	male	African descent	Not Married
Yes	Student	Nigeria	21	Abia State University	Optometry	3	1	2	0	1	2	1	3	1	0	1	2	0	0	2	1	0	0	1	2	0	3	1	1	1	2	3	3	1	3	2	2	2	4	1	4	3	1	3	3	3	male	African descent	Not Married
Yes	Student	Nigeria	26	Abia State University	Optometry	3	0	1	0	0	2	0	2	0	1	1	0	1	1	0	1	0	1	1	0	0	2	2	2	1	3	3	3	4	2	2	3	1	3	2	3	3	3	3	3	3	male	African descent	Not Married
Yes	Student	Nigeria	25	Abia State University	Optometry	1	0	0	0	0	1	0	0	1	1	0	0	0	1	0	0	0	0	0	1	0	3	1	3	3	3	3	3	1	3	3	2	1	3	3	3	3	3	3	3	2	male	African descent	Not Married
Yes	Student	Nigeria	23	Abia State University	Optometry	2	0	0	0	0	1	0	1	0	0	0	0	0	0	0	0	0	0	0	0	0	4	2	1	2	4	4	4	1	3	4	2	2	2	2	2	4	3	2	4	4	male	African descent	Not Married
Yes	Student	Nigeria	23	Abia State University	Optometry	0	0	0	0	0	0	0	0	0	0	0	0	0	0	0	0	0	0	0	0	0	1	1	1	1	1	1	1	1	1	1	1	1	1	1	1	1	1	1	1	1	male	African descent	Not Married
Yes	Student	Nigeria	25	Abia State University	Optometry	0	0	0	0	3	0	0	0	3	1	1	0	2	3	0	2	3	2	2	2	0	3	1	4	4	2	2	3	3	2	2	4	2	4	2	4	2	4	2	2	2	male	African descent	Not Married
Yes	Student	Nigeria	27	Abia State University	Optometry	1	0	0	0	0	1	0	0	0	0	1	1	0	0	0	1	0	0	0	0	0	1	1	1	2	2	1	2	2	1	1	2	2	2	2	2	0	1	0	0	2	male	African descent	Not Married
Yes	Student	Nigeria	22	Abia State University	Optometry	0	0	0	0	0	0	0	0	0	0	0	1	0	0	0	0	0	0	0	0	0	1	2	1	1	2	1	1	1	2	2	1	1	2	2	2	2	3	2	2	2	male	African descent	Not Married
Yes	Student	Nigeria	27	Abia State University	Optometry	0	0	0	0	0	0	0	2	0	0	1	0	0	0	1	0	0	0	1	0	0	4	1	1	1	3	3	3	4	4	3	1	1	2	2	4	3	1	3	3	4	male	African descent	Not Married
Yes	Student	Nigeria	21	Abia State University	Optometry	1	0	0	0	0	1	0	0	0	0	1	0	0	1	0	0	0	0	0	0	0	3	1	1	1	4	2	1	1	2	2	2	1	3	2	4	3	2	2	3	4	male	African descent	Not Married
Yes	Student	Nigeria	22	Abia State University	Optometry	2	0	0	0	1	1	0	0	0	2	1	1	0	0	0	0	0	0	0	0	0	3	2	4	2	2	2	2	2	3	3	3	3	3	3	2	2	4	3	2	2	male	African descent	Not Married
Yes	Student	Nigeria	26	Abia State University	Optometry	1	0	0	0	0	1	0	1	1	0	0	0	0	0	0	1	0	0	1	1	0	3	3	2	2	3	2	3	3	3	2	2	3	3	3	3	3	2	3	3	3	male	African descent	Not Married
Yes	Student	Nigeria	23	Abia State University	Optometry	1	0	1	1	0	0	0	2	2	2	2	1	1	0	0	0	2	0	1	1	1	2	4	4	3	2	1	4	2	1	1	4	4	4	4	2	1	4	4	1	1	male	African descent	Not Married
Yes	Student	Nigeria	24	Abia State University	Optometry	1	1	1	1	2	2	1	2	2	3	2	1	2	2	2	1	0	2	2	1	0	3	2	1	3	3	1	3	2	2	2	3	3	4	3	2	2	4	3	3	3	Female	African descent	Not Married
Yes	Student	Nigeria	22	Abia State University	Optometry	0	0	0	0	1	1	0	0	0	0	0	0	0	1	0	0	0	1	0	0	0	1	2	1	2	1	1	1	3	2	2	1	1	4	1	4	1	4	1	3	4	male	African descent	Not Married
Yes	Student	Nigeria	28	Abia State University	Optometry	2	0	0	0	2	3	3	3	3	3	3	3	3	3	3	3	3	3	3	3	2	2	4	3	4	1	2	4	4	4	3	4	4	4	4	3	3	3	4	3	3	Female	African descent	Married/relationship
Yes	Student	Nigeria	25	Abia State University	Optometry	0	0	0	0	0	0	0	0	0	1	1	2	1	2	3	3	3	2	2	2	1	3	1	1	4	3	3	3	1	2	2	3	3	3	3	3	3	3	3	3	3	male	African descent	Not Married
Yes	Student	Nigeria	25	Abia State University	Optometry	2	0	0	2	1	2	0	1	3	0	1	2	1	1	1	1	1	1	2	2	0	3	4	4	4	2	2	4	3	2	2	3	3	3	2	4	4	1	2	2	2	male	African descent	Not Married
Yes	Student	Nigeria	24	Abia State University	Optometry	3	0	2	1	0	3	0	2	2	0	1	1	0	0	1	0	0	0	2	2	0	3	2	2	2	4	3	3	2	3	3	2	3	3	2	3	3	3	3	4	3	Female	African descent	Not Married
Yes	Student	Nigeria	24	Abia State University	Optometry	1	0	0	0	1	2	2	0	0	0	0	0	0	0	0	0	0	0	0	0	0	3	3	3	2	4	2	4	4	3	3	3	4	4	3	1	3	4	4	3	0	Female	African descent	Not Married
Yes	Student	Nigeria	23	Abia State University	Optometry	3	0	3	0	0	3	3	3	3	1	3	3	3	3	3	3	3	3	0	3	3	4	1	2	4	4	4	1	4	4	4	1	1	4	3	3	1	4	4	2	2	Female	African descent	Not Married
Yes	Student	Nigeria	24	Abia State University	Optometry	1	1	1	1	2	1	0	1	1	0	0	1	1	1	0	0	0	0	0	1	0	2	3	3	3	2	2	3	2	3	2	3	3	3	3	2	2	3	2	2	3	Female	African descent	Not Married
Yes	Student	Nigeria	23	Abia State University	Optometry	2	0	1	0	1	1	0	0	0	0	0	0	1	0	0	0	0	0	0	1	0	3	2	3	3	3	2	3	3	2	2	3	2	3	3	3	2	4	3	2	2	Female	African descent	Not Married
Yes	Student	Nigeria	22	Abia State University	Optometry	3	3	2	3	3	3	3	3	3	3	3	3	3	3	3	3	3	3	3	3	3	3	3	3	3	3	3	3	3	3	3	3	3	4	3	3	3	4	3	3	3	Female	African descent	Not Married
Yes	Student	Nigeria	23	Abia State University	Optometry	3	0	3	0	0	2	0	2	3	3	3	3	3	1	2	1	1	0	0	1	0	2	4	4	4	1	2	4	4	2	2	4	4	4	4	1	1	4	4	1	1	Female	African descent	Not Married
Yes	Student	Nigeria	24	Abia State University	Optometry	1	0	2	2	2	1	1	2	2	2	1	2	2	2	1	1	3	1	1	1	2	3	3	4	4	2	2	4	3	1	1	4	4	4	4	1	1	3	3	2	2	Female	African descent	Not Married
Yes	Student	Nigeria	24	Abia State University	Optometry	1	1	2	3	3	3	1	2	1	1	1	1	1	1	1	1	2	1	1	1	1	2	3	4	4	3	3	3	4	2	3	3	3	4	3	3	3	3	4	3	3	Female	African descent	Not Married
Yes	Student	Nigeria	25	Abia State University	Optometry	1	2	0	0	0	1	1	0	0	0	0	1	1	1	0	0	0	0	2	1	0	3	2	1	2	3	3	2	1	4	3	2	1	3	2	3	3	1	3	3	3	Female	African descent	Not Married
Yes	Student	Nigeria	22	Abia State University	Optometry	1	0	1	2	0	0	1	0	2	0	1	0	0	0	1	0	1	0	1	2	0	3	3	2	3	3	3	4	3	4	2	3	1	4	3	3	1	3	2	3	4	Female	African descent	Not Married
Yes	Student	Nigeria	22	Abia State University	Optometry	1	1	2	1	0	1	0	1	1	2	0	2	1	2	1	0	0	1	0	2	0	3	4	3	3	3	4	3	2	3	2	3	2	4	2	3	2	2	1	3	3	Female	African descent	Not Married
Yes	Student	Nigeria	24	Abia State University	Optometry	1	0	1	1	2	2	0	0	1	1	1	0	0	1	0	1	0	0	1	1	0	3	3	4	4	3	2	3	2	2	2	3	3	3	3	3	3	4	3	3	3	Female	African descent	Not Married
Yes	Student	Nigeria	25	Abia State University	Optometry	1	0	0	0	0	1	0	1	1	0	2	1	1	1	1	1	0	1	0	0	0	3	3	2	3	2	3	3	3	4	3	2	2	3	3	3	3	2	3	2	3	Female	African descent	Not Married
Yes	Student	Nigeria	23	Abia State University	Optometry	0	1	0	0	0	1	0	0	1	0	0	0	0	0	0	0	0	0	1	0	0	3	3	1	2	3	2	3	4	3	3	2	3	4	3	3	3	4	3	3	3	Female	African descent	Not Married
Yes	Student	Nigeria	28	Abia State University	Optometry	0	0	0	0	0	0	0	0	2	0	0	0	0	2	0	0	0	0	0	0	0	3	1	1	2	3	2	3	2	3	3	2	3	2	2	2	3	2	3	2	2	Female	African descent	Not Married
Yes	Student	Nigeria	25	Abia State University	Optometry	0	0	0	0	1	1	0	1	2	0	0	0	0	0	0	0	1	0	0	0	0	3	2	3	3	2	1	2	3	2	3	3	2	3	3	3	2	4	4	3	3	Female	African descent	Not Married
Yes	Student	Nigeria	26	Abia State University	Optometry	0	0	0	0	0	0	0	0	0	0	0	0	0	0	0	0	0	0	0	0	0	4	3	3	3	3	3	3	3	3	3	3	1	3	3	3	3	4	3	2	2	Female	African descent	Not Married
Yes	Student	Nigeria	23	Abia State University	Optometry	1	0	1	0	0	0	0	0	0	0	0	0	0	0	0	0	0	0	0	0	0	4	1	1	1	4	3	1	1	1	3	1	1	2	1	4	4	3	2	3	3	Female	African descent	Not Married
Yes	Student	Nigeria	23	Abia State University	Optometry	1	0	0	0	1	1	0	0	0	0	1	0	1	1	0	0	0	0	0	1	0	3	2	1	2	4	3	2	2	3	3	2	2	2	1	4	4	2	2	4	3	Female	African descent	Not Married
Yes	Student	Nigeria	22	Abia State University	Optometry	1	0	0	0	0	1	1	1	1	0	1	1	1	0	1	1	1	0	1	1	0	2	3	3	3	3	2	3	3	2	2	3	2	3	3	1	2	2	3	2	2	Female	African descent	Not Married
Yes	Student	Nigeria	27	Abia State University	Optometry	1	0	1	0	3	0	1	1	2	3	1	2	1	1	0	3	0	1	0	2	1	3	1	3	3	1	2	4	3	2	3	3	2	2	3	3	3	4	3	3	2	male	African descent	Not Married
Yes	Student	Nigeria	23	Abia State University	Optometry	3	0	1	3	1	0	0	1	3	0	0	1	0	0	2	0	0	0	1	0	0	1	1	1	2	2	1	2	2	2	2	2	2	1	2	4	4	3	1	2	1	male	African descent	Not Married
Yes	Student	Nigeria	27	Abia State University	Optometry	1	0	1	0	0	3	0	0	0	0	0	0	0	0	0	0	0	0	0	0	0	2	4	4	4	1	2	4	4	2	2	4	4	4	3	2	1	2	4	1	1	male	African descent	Not Married
Yes	Student	Nigeria	24	Abia State University	Optometry	2	0	1	0	3	2	1	2	3	1	2	3	3	1	3	2	1	1	2	2	1	2	3	2	3	2	2	3	2	1	2	3	3	4	3	1	1	4	3	1	2	male	African descent	Not Married
Yes	Student	Nigeria	25	Abia State University	Optometry	2	1	1	0	0	1	0	1	2	1	1	2	1	0	1	0	0	0	0	0	0	3	3	2	3	3	2	2	4	2	3	2	2	2	1	2	3	3	3	3	3	male	African descent	Not Married
Yes	Student	Nigeria	21	Abia State University	Optometry	3	2	3	1	3	2	2	3	3	2	2	2	2	2	2	3	2	2	1	3	2	2	4	3	4	3	2	4	3	2	4	4	4	4	3	2	2	2	3	2	2	male	African descent	Not Married
Yes	Student	Nigeria	24	Abia State University	Optometry	3	1	3	0	3	2	0	1	0	3	3	3	3	0	0	3	2	0	0	2	2	4	3	3	3	4	2	2	2	2	2	3	3	4	3	2	3	2	3	2	2	male	African descent	Not Married
Yes	Student	Nigeria	24	Abia State University	Optometry	3	0	0	0	3	3	0	2	3	3	3	2	2	2	2	2	3	1	3	3	3	2	3	3	4	2	2	3	3	2	3	3	2	3	3	2	2	4	3	3	3	male	African descent	Not Married
Yes	Student	Nigeria	24	Abia State University	Optometry	1	2	1	0	2	1	0	0	2	1	0	1	2	0	0	2	1	1	0	0	0	3	3	2	3	4	3	3	3	3	3	3	3	1	3	4	4	1	3	4	4	male	African descent	Not Married
Yes	Student	Nigeria	27	Abia State University	Optometry	2	0	2	0	0	1	0	0	1	0	0	0	0	1	0	1	0	0	0	0	0	2	2	2	2	2	2	3	3	3	1	3	3	3	2	3	4	4	4	2	3	male	African descent	Not Married
Yes	Student	Nigeria	26	Abia State University	Optometry	0	0	0	0	0	0	0	0	0	0	0	0	0	0	0	0	0	0	0	0	0	1	1	1	1	1	1	1	1	1	1	1	1	1	1	1	1	1	1	1	1	male	African descent	Not Married
Yes	Student	Nigeria	24	Abia State University	Optometry	0	0	0	0	0	0	0	0	0	0	0	0	0	0	0	0	1	1	0	0	0	3	3	3	3	4	3	4	2	4	3	1	2	3	2	4	4	3	2	4	4	male	African descent	Not Married
Yes	Student	Nigeria	27	Abia State University	Optometry	0	1	0	0	1	0	0	0	0	0	0	0	0	1	0	0	0	0	0	1	0	3	1	1	1	3	1	1	2	1	1	1	2	1	1	1	3	4	1	2	2	male	African descent	Not Married
Yes	Student	Nigeria	23	Abia State University	Optometry	0	1	0	0	1	0	0	0	0	0	0	0	0	0	0	0	0	0	1	1	0	3	2	1	3	2	2	2	3	3	3	3	3	3	3	4	3	3	3	3	3	male	African descent	Not Married
Yes	Student	Nigeria	25	Abia State University	Optometry	0	1	0	0	1	0	0	0	0	0	1	0	0	0	0	0	0	0	0	0	0	3	2	2	1	3	3	2	3	3	3	2	2	3	1	4	3	3	2	2	3	male	African descent	Not Married
Yes	Student	Nigeria	28	Abia State University	Optometry	0	0	1	0	0	0	0	0	0	1	1	1	0	1	1	1	0	0	0	1	0	2	3	2	3	2	2	3	2	2	2	3	3	3	3	2	2	2	2	2	2	male	African descent	Not Married
Yes	Student	Nigeria	22	Abia State University	Optometry	1	0	0	1	0	0	0	1	1	0	2	2	0	0	1	0	0	0	0	0	0	3	2	3	3	3	2	3	1	3	3	3	3	4	3	2	2	1	3	2	3	male	African descent	Not Married
Yes	Student	Nigeria	23	Abia State University	Optometry	1	0	0	0	0	0	0	0	0	0	0	0	0	1	0	0	0	0	0	0	0	3	2	4	3	3	2	3	3	1	2	3	2	4	4	4	2	1	4	2	2	male	African descent	Not Married
Yes	Student	Nigeria	24	Abia State University	Optometry	0	1	0	0	0	0	0	1	1	1	1	1	0	1	1	0	0	0	1	1	1	3	1	3	3	3	3	3	3	4	3	1	1	4	1	4	3	3	3	4	4	male	African descent	Not Married
Yes	Student	Nigeria	24	Abia State University	Optometry	0	0	0	0	1	0	1	0	0	0	0	0	0	0	0	1	0	0	0	0	1	3	3	4	3	3	2	3	1	3	3	3	3	4	3	2	2	3	2	2	2	male	African descent	Not Married
Yes	Student	Nigeria	24	Abia State University	Optometry	1	1	0	0	0	0	0	0	0	0	0	0	0	0	0	0	0	0	0	1	0	3	2	2	2	2	3	2	3	4	3	2	1	2	3	3	3	3	2	3	3	male	African descent	Not Married
Yes	Student	Nigeria	26	Abia State University	Optometry	0	0	0	0	0	0	0	0	0	0	0	0	0	0	0	0	0	0	0	0	0	0	0	0	0	0	0	0	0	0	0	0	0	0	0	0	0	0	0	0	0	male	African descent	Not Married
Yes	Student	Nigeria	24	Abia State University	Optometry	0	0	1	0	1	3	0	3	3	1	1	2	1	1	3	2	2	0	1	2	2	#NULL!	3	2	2	3	2	3	3	1	3	3	2	3	2	2	3	3	3	2	2	Female	Others	Not Married
Yes	Student	Nigeria	24	Abia State University	Optometry	2	1	2	1	1	0	0	3	2	2	1	0	1	1	0	1	1	0	2	1	3	3	3	4	3	4	4	3	3	3	3	3	3	4	4	1	3	4	4	1	1	male	African descent	Not Married
Yes	Student	Nigeria	28	Abia State University	Optometry	3	2	2	1	3	3	3	3	3	2	3	3	3	3	3	3	2	3	3	3	2	2	3	3	3	2	2	3	3	2	2	3	2	3	4	2	2	2	4	2	2	Female	African descent	Married/relationship
Yes	Student	Nigeria	26	Abia State University	Optometry	3	0	2	0	1	0	0	0	1	0	0	0	0	0	0	0	0	1	1	2	3	2	1	1	1	0	1	1	1	1	1	1	1	1	1	1	1	1	1	0	1	Female	African descent	Married/relationship
Yes	Student	Nigeria	28	Abia State University	Optometry	3	2	1	1	1	2	0	2	0	2	2	3	1	2	0	1	1	2	1	3	3	2	3	3	3	2	2	4	3	3	4	4	2	3	1	3	1	3	2	3	3	Female	African descent	Not Married
Yes	Student	Nigeria	27	Abia State University	Optometry	3	3	3	2	3	1	1	3	3	3	3	3	3	2	2	2	3	2	2	2	3	3	4	4	4	2	3	4	4	3	2	4	2	4	4	2	1	3	4	2	2	male	African descent	Not Married
Yes	Student	Nigeria	25	Bayaro University	Optometry	1	3	1	0	0	1	0	2	2	0	0	1	0	2	0	0	0	1	1	0	0	3	3	2	1	3	2	1	2	3	4	1	1	1	1	3	4	1	1	4	4	male	African descent	Not Married
Yes	Student	Nigeria	34	Bayaro University	Optometry	0	0	1	0	0	1	0	0	0	0	0	0	0	1	0	1	1	0	3	0	0	3	2	1	2	4	3	1	2	3	4	1	1	2	1	4	3	3	2	3	2	male	African descent	Not Married
Yes	Student	Nigeria	23	Bayaro University	Optometry	1	1	0	0	1	1	0	0	0	0	1	0	0	3	1	1	2	1	2	1	0	4	3	3	2	3	2	4	3	4	2	3	3	4	3	3	2	4	3	2	2	Female	African descent	Not Married
Yes	Student	Nigeria	22	Bayaro University	Optometry	2	1	0	2	1	0	1	1	0	0	0	0	2	1	1	0	0	1	2	0	0	3	2	1	3	3	3	2	2	3	3	3	1	3	2	3	2	3	3	2	2	Female	African descent	Not Married
Yes	Student	Nigeria	25	Bayaro University	Optometry	3	3	3	3	3	3	2	2	2	3	3	3	3	3	2	3	2	3	1	1	2	3	3	2	4	2	2	3	3	2	3	3	3	3	3	2	2	3	3	3	3	Female	African descent	Not Married
Yes	Student	Nigeria	24	Bayaro University	Optometry	2	2	1	0	1	0	0	0	0	1	1	2	1	1	0	0	1	0	0	0	0	3	2	3	3	3	2	3	3	2	2	2	1	3	2	2	2	2	1	3	3	Female	African descent	Not Married
Yes	Student	Nigeria	24	Bayaro University	Optometry	0	1	1	0	1	1	2	1	0	0	1	1	1	1	0	0	0	0	1	2	0	2	3	1	3	3	4	2	2	3	3	3	2	2	2	4	4	4	2	4	4	Female	African descent	Not Married
Yes	Student	Nigeria	24	Bayaro University	Optometry	2	2	0	0	2	1	1	2	1	0	3	1	1	1	0	2	1	1	2	1	1	3	4	2	2	3	3	3	4	3	3	2	3	4	2	2	1	2	2	2	2	Female	African descent	Not Married
Yes	Student	Nigeria	24	Bayaro University	Optometry	3	0	1	1	0	2	0	2	3	2	1	2	1	2	2	3	3	2	1	1	3	4	4	4	3	3	2	4	4	2	2	4	2	4	4	1	2	3	4	1	1	Female	African descent	Not Married
No	Student	Nigeria	24	Bayaro University	Optometry	1	0	0	1	1	1	0	0	0	1	0	0	0	0	0	0	0	0	0	0	0	3	3	1	1	1	1	1	1	1	1	1	1	1	1	1	4	4	1	4	4	Female	African descent	Not Married
Yes	Student	Nigeria	22	Bayaro University	Optometry	0	0	0	0	0	0	0	0	1	0	0	0	0	0	0	0	0	0	0	0	0	3	2	1	2	3	3	2	2	3	4	2	2	2	1	3	3	3	2	4	4	Female	African descent	Not Married
Yes	Student	Nigeria	21	Bayaro University	Optometry	1	0	0	0	1	0	0	0	1	1	0	0	1	0	0	1	1	1	0	0	0	3	3	3	3	3	3	3	3	3	3	3	3	4	3	3	3	4	4	3	3	Female	African descent	Not Married
Yes	Student	Nigeria	23	Bayaro University	Optometry	1	0	1	0	1	0	0	0	0	2	1	1	3	1	1	2	2	1	0	0	2	2	3	2	3	2	1	2	2	3	3	2	2	4	2	3	2	2	3	3	3	Female	African descent	Not Married
Yes	Student	Nigeria	22	Bayaro University	Optometry	1	0	2	0	1	0	0	0	2	1	1	1	1	1	1	2	0	1	1	0	0	2	1	1	1	2	2	2	2	2	2	2	2	4	2	3	2	3	3	2	2	Female	African descent	Not Married
Yes	Student	Nigeria	24	Bayaro University	Optometry	3	2	3	2	3	2	1	1	3	2	2	3	1	2	1	1	0	0	1	2	1	3	3	3	3	2	2	3	4	3	3	3	3	4	3	2	1	4	3	1	2	male	African descent	Not Married
Yes	Student	Nigeria	24	Bayaro University	Optometry	3	3	2	0	1	1	0	2	3	0	1	2	2	2	1	2	1	2	2	1	0	2	4	3	4	3	3	4	4	2	2	4	3	4	4	1	2	4	4	2	2	male	African descent	Not Married
Yes	Student	Nigeria	26	Bayaro University	Optometry	0	1	0	1	1	3	0	2	1	0	2	2	1	0	1	0	0	0	1	0	1	3	1	1	2	2	2	3	2	3	3	2	2	2	2	2	2	2	2	2	2	male	African descent	Not Married
Yes	Student	Nigeria	26	Bayaro University	Optometry	1	1	1	0	1	2	0	1	2	0	0	1	1	1	0	0	0	1	0	1	2	2	2	4	3	2	1	3	3	2	2	3	3	3	3	2	2	4	2	2	1	male	African descent	Not Married
Yes	Student	Nigeria	25	Bayaro University	Optometry	0	0	0	0	0	0	0	0	0	0	0	0	0	0	0	0	0	0	0	0	0	4	2	1	2	4	3	1	2	4	4	1	2	2	2	4	3	1	1	4	4	male	African descent	Not Married
Yes	Student	Nigeria	27	Bayaro University	Optometry	0	0	0	0	0	0	0	0	0	1	0	0	0	0	0	0	0	0	0	0	0	2	2	2	2	3	2	1	1	3	3	1	1	2	1	2	2	2	2	3	1	male	African descent	Not Married
Yes	Student	Nigeria	25	Bayaro University	Optometry	1	1	0	0	0	1	0	0	1	0	0	1	0	0	0	0	1	0	1	1	0	3	1	3	3	3	4	3	2	3	3	1	2	2	2	3	3	2	2	3	3	male	African descent	Not Married
Yes	Student	Nigeria	26	Bayaro University	Optometry	0	0	1	0	0	0	0	0	0	0	0	0	0	0	0	0	0	0	0	0	0	4	2	2	3	2	2	2	2	2	2	2	2	2	2	2	2	2	2	2	2	male	African descent	Not Married
Yes	Student	Nigeria	23	Bayaro University	Optometry	1	0	0	0	1	1	0	1	2	1	1	1	0	0	0	0	0	0	1	1	0	2	1	2	2	3	1	1	3	3	3	2	1	1	1	1	3	2	2	2	2	male	African descent	Not Married
Yes	Student	Nigeria	24	Bayaro University	Optometry	1	0	0	0	1	0	0	0	1	0	0	0	0	0	0	0	0	0	0	0	0	3	2	2	2	3	2	2	2	3	3	2	1	2	2	3	3	4	2	3	2	male	African descent	Not Married
Yes	Student	Nigeria	28	Bayaro University	Optometry	1	0	1	0	0	1	0	1	2	0	0	2	1	2	2	1	1	1	0	0	0	2	2	2	3	3	2	2	2	3	3	3	2	4	3	2	2	3	3	3	2	male	African descent	Not Married
Yes	Student	Nigeria	26	Bayaro University	Optometry	0	0	0	0	0	0	0	0	0	0	0	0	0	0	0	0	0	0	0	0	0	3	3	2	1	4	3	3	4	4	4	1	1	1	1	3	3	2	1	4	4	male	African descent	Not Married
Yes	Student	Nigeria	25	Bayaro University	Optometry	3	0	0	0	0	1	0	0	0	0	0	0	0	0	0	1	0	0	0	0	0	1	2	3	2	2	3	1	1	3	3	2	2	2	1	3	0	1	1	2	2	male	African descent	Not Married
Yes	Student	Nigeria	26	Bayaro University	Optometry	2	2	2	3	3	2	1	1	2	0	1	2	1	3	1	1	0	0	2	1	1	3	2	3	3	3	4	2	1	4	3	2	1	1	2	3	4	3	4	4	3	male	Others	Not Married
Yes	Student	Nigeria	25	Bayaro University	Optometry	2	2	1	3	0	3	3	0	2	1	2	0	0	1	2	2	0	3	2	3	0	2	3	4	1	2	2	1	3	4	1	3	1	4	3	4	1	1	1	1	1	male	Others	Not Married
Yes	Student	Nigeria	25	Bayaro University	Optometry	0	0	0	0	1	0	0	0	0	0	0	0	0	0	0	0	0	0	0	0	0	3	2	1	1	3	2	1	2	3	3	2	1	2	2	3	4	3	2	4	4	male	African descent	Not Married
Yes	Student	Nigeria	29	Bayaro University	Optometry	1	1	1	0	0	3	0	1	0	0	0	0	0	1	0	0	0	0	0	1	0	3	3	3	1	2	1	1	4	3	3	3	3	4	2	3	2	2	2	4	3	male	African descent	Not Married
Yes	Student	Nigeria	23	Bayaro University	Optometry	0	3	1	2	2	3	1	1	2	2	3	2	2	2	2	1	2	2	2	1	1	3	3	2	2	3	2	3	3	2	2	2	3	3	3	2	2	3	4	2	2	Female	African descent	Not Married
Yes	Student	Nigeria	22	Bayaro University	Optometry	1	0	0	0	0	1	0	1	2	0	1	1	1	0	0	0	1	0	0	0	0	3	3	2	2	3	2	2	2	2	2	3	2	3	2	2	2	3	3	3	3	Female	African descent	Not Married
Yes	Student	Nigeria	26	Bayaro University	Optometry	0	0	0	0	1	1	0	0	1	0	0	0	1	1	0	0	0	0	0	0	0	3	1	1	2	3	3	1	2	3	3	1	2	3	2	3	3	2	2	3	3	male	African descent	Not Married
Yes	Student	Nigeria	24	Bayaro University	Optometry	2	1	2	1	2	1	1	2	2	3	2	2	2	2	2	3	3	3	2	2	3	3	4	4	3	2	2	4	3	2	2	3	3	4	3	2	1	3	4	1	1	Female	African descent	Not Married
Yes	Student	Nigeria	24	Bayaro University	Optometry	2	0	1	2	2	2	0	1	2	3	2	2	2	2	1	3	1	1	2	1	1	2	3	3	3	3	3	3	4	2	2	3	2	4	3	3	3	4	3	3	3	Female	African descent	Not Married
Yes	Student	Nigeria	24	Bayaro University	Optometry	0	0	0	1	1	2	1	1	2	3	1	0	1	1	2	1	1	2	1	2	1	2	3	3	3	2	3	3	3	2	2	3	3	3	3	2	2	4	4	2	2	Female	African descent	Not Married
Yes	Student	Nigeria	24	Bayaro University	Optometry	2	1	1	1	3	2	0	0	0	0	2	1	3	3	2	2	3	2	2	0	1	3	4	3	3	2	1	4	4	3	3	4	4	4	4	2	2	4	4	2	2	Female	African descent	Not Married
Yes	Student	Nigeria	26	Bayaro University	Optometry	1	0	0	0	0	0	0	0	0	0	0	1	0	0	0	1	0	0	0	0	0	2	1	1	2	3	1	1	4	2	2	4	2	4	2	4	3	4	2	2	2	Female	African descent	Married/relationship
Yes	Student	Nigeria	21	Bayaro University	Optometry	0	0	0	0	0	0	0	0	0	0	0	0	0	0	0	0	0	0	0	0	0	2	2	1	2	3	2	1	2	3	2	1	1	2	3	2	3	4	3	3	2	Female	African descent	Not Married
Yes	Student	Nigeria	25	Bayaro University	Optometry	0	0	0	0	0	0	0	0	0	0	0	0	0	0	0	0	0	0	1	0	0	3	2	2	3	4	4	2	3	4	3	2	3	3	2	3	2	2	3	4	4	Female	African descent	Not Married
Yes	Student	Nigeria	26	Bayaro University	Optometry	0	2	0	0	1	1	0	0	0	0	0	1	0	1	0	0	0	0	0	0	0	3	3	4	1	4	2	4	2	3	3	2	2	2	2	3	4	2	2	4	4	Female	African descent	Not Married
Yes	Student	Nigeria	24	Bayaro University	Optometry	0	0	0	0	1	1	0	1	1	0	0	0	1	1	0	0	0	1	1	1	0	4	3	3	3	3	3	1	2	3	3	2	2	3	2	2	3	3	4	3	3	Female	African descent	Not Married
Yes	Student	Nigeria	25	Bayaro University	Optometry	0	0	1	0	0	0	0	0	1	0	0	1	1	0	1	0	0	0	0	0	0	4	1	1	1	4	4	1	1	3	3	1	1	1	1	4	4	4	1	1	1	Female	African descent	Not Married
Yes	Student	Nigeria	26	Bayaro University	Optometry	0	0	0	0	0	1	0	0	0	0	0	0	0	0	0	0	0	0	0	1	0	3	1	1	3	3	3	2	3	4	4	3	2	3	3	1	3	3	2	4	4	Female	African descent	Married/relationship
Yes	Student	Nigeria	30	Bayaro University	Optometry	0	0	0	0	0	1	0	1	0	0	1	0	0	1	0	0	0	1	1	0	0	2	1	2	3	1	1	2	3	4	2	2	2	3	3	1	2	3	4	2	2	Female	African descent	Married/relationship
No	Student	Nigeria	23	Bayaro University	Optometry	1	0	0	0	0	1	1	0	0	0	0	0	0	1	0	0	0	0	0	0	0	2	1	2	1	1	3	1	1	2	1	3	1	2	1	1	2	1	1	1	2	Female	African descent	Not Married
Yes	Student	Nigeria	34	Bayaro University	Optometry	1	1	2	1	2	2	1	2	1	1	1	2	3	2	1	2	2	1	1	2	3	2	2	2	2	1	1	2	1	1	1	2	3	3	3	2	1	1	2	1	1	male	African descent	Married/relationship
Yes	Student	Nigeria	29	Bayaro University	Optometry	1	2	0	1	1	2	0	2	2	0	0	1	0	1	0	0	0	0	1	2	0	2	3	3	4	3	2	4	2	3	2	1	2	2	2	4	4	4	3	2	2	male	African descent	Not Married
Yes	Student	Nigeria	23	Bayaro University	Optometry	1	1	0	2	1	2	3	2	2	1	2	1	1	2	2	1	2	2	1	2	1	2	3	4	3	4	2	4	3	2	2	3	3	3	3	3	2	2	3	3	1	male	African descent	Not Married
Yes	Student	Nigeria	28	Bayaro University	Optometry	1	2	0	0	3	2	0	1	2	1	1	1	2	2	1	1	1	2	0	0	1	2	3	3	3	2	2	3	3	3	2	3	3	2	2	2	3	4	4	2	2	male	African descent	Not Married
Yes	Student	Nigeria	26	Bayaro University	Optometry	2	3	0	2	0	2	1	1	1	1	1	2	2	2	1	0	0	0	0	0	0	3	2	2	2	3	3	2	2	3	3	2	2	2	2	3	3	2	2	3	3	male	African descent	Not Married
Yes	Student	Nigeria	29	Bayaro University	Optometry	2	3	3	0	0	1	0	3	0	1	0	2	2	1	2	1	1	1	2	2	2	2	3	2	3	2	1	1	1	1	1	3	3	3	3	2	1	2	1	1	1	male	African descent	Not Married
Yes	Student	Nigeria	25	Bayaro University	Optometry	3	3	1	1	1	1	0	3	3	2	3	2	1	1	3	3	2	2	0	0	2	2	2	1	1	4	2	1	2	2	2	1	1	2	1	4	4	2	2	4	4	male	African descent	Not Married
Yes	Student	Nigeria	26	Bayaro University	Optometry	3	0	2	0	1	3	2	2	3	1	2	2	1	3	2	3	3	2	2	0	1	3	4	4	4	3	3	1	3	4	3	4	3	3	4	3	4	0	3	4	3	male	African descent	Not Married
Yes	Student	Nigeria	25	Bayaro University	Optometry	1	2	3	1	0	0	1	0	1	0	0	0	2	1	0	1	1	1	0	0	0	3	2	1	1	2	2	1	1	3	3	1	1	2	2	4	3	3	2	3	2	male	African descent	Not Married
Yes	Student	Nigeria	26	Bayaro University	Optometry	1	0	2	1	3	2	1	1	0	1	2	0	3	2	2	2	2	1	3	3	3	3	2	1	2	1	4	3	3	4	4	2	3	3	4	4	3	1	1	2	4	male	African descent	Not Married
Yes	Student	Nigeria	25	Bayaro University	Optometry	1	1	1	0	0	3	2	0	1	2	2	3	3	1	0	0	0	0	0	1	0	1	2	4	4	1	1	1	1	2	2	1	0	1	1	1	1	1	1	1	1	male	African descent	Not Married
Yes	Student	Nigeria	26	Bayaro University	Optometry	1	2	2	1	2	1	2	2	1	2	2	2	0	2	3	1	2	1	2	1	2	3	2	3	2	3	1	3	2	2	3	2	3	1	4	3	3	3	1	3	1	male	African descent	Not Married
Yes	Student	Nigeria	27	Bayaro University	Optometry	1	1	1	1	1	1	1	1	1	0	3	2	3	0	1	1	2	1	1	1	1	2	1	1	2	2	2	1	1	2	2	2	1	2	3	3	2	1	3	1	2	male	African descent	Not Married
Yes	Student	Nigeria	26	Bayaro University	Optometry	1	0	0	0	1	1	2	1	1	0	0	0	0	0	1	0	1	1	2	2	1	2	1	1	0	3	3	1	1	3	3	1	2	4	2	3	2	3	3	3	2	male	African descent	Not Married
Yes	Student	Nigeria	28	Bayaro University	Optometry	1	0	2	0	1	1	0	0	1	1	1	1	1	2	1	1	1	1	1	2	0	3	4	3	3	3	2	2	4	2	2	3	3	4	4	2	3	4	3	2	2	male	African descent	Not Married
Yes	Student	Nigeria	28	Bayaro University	Optometry	1	2	1	3	1	1	1	2	3	1	1	2	3	2	0	1	3	1	1	1	0	2	1	1	3	1	1	3	1	2	1	1	4	1	1	1	1	1	1	2	1	male	African descent	Not Married
Yes	Student	Nigeria	30	Bayaro University	Optometry	1	1	0	2	0	1	0	0	0	0	1	0	0	1	0	1	0	1	1	2	0	2	2	1	2	2	3	1	2	2	3	1	2	2	2	2	3	3	2	1	1	male	African descent	Not Married
Yes	Student	Nigeria	27	Bayaro University	Optometry	3	2	1	0	0	2	1	1	3	0	2	2	1	1	2	2	0	0	3	3	0	2	1	1	1	4	4	1	1	4	4	1	1	2	1	4	4	3	2	4	4	male	African descent	Not Married
Yes	Student	Nigeria	29	Bayaro University	Optometry	3	3	3	3	0	2	0	0	0	1	0	3	3	0	0	0	0	0	3	0	3	4	2	1	3	2	2	1	1	3	2	3	3	1	3	1	2	4	3	3	3	male	African descent	Not Married
Yes	Student	Nigeria	29	Bayaro University	Optometry	1	0	1	0	1	2	0	2	0	0	0	1	1	2	1	0	0	0	0	0	0	3	3	1	1	2	2	3	3	3	2	3	3	3	3	3	2	3	3	2	4	male	African descent	Not Married
Yes	Student	Nigeria	22	Bayaro University	Optometry	3	1	3	0	1	3	0	2	0	0	1	2	2	2	1	1	1	1	1	1	1	1	1	1	1	1	1	1	1	1	1	1	4	4	1	4	4	4	1	4	1	male	African descent	Not Married
Yes	Student	Nigeria	27	Bayaro University	Optometry	1	1	2	1	0	1	2	1	2	2	2	1	2	2	1	2	0	1	1	2	0	1	1	2	2	2	4	1	2	2	4	1	2	2	1	3	4	3	2	3	3	male	African descent	Not Married
Yes	Student	Nigeria	35	Bayaro University	Optometry	0	0	0	1	1	2	0	0	0	0	0	0	0	1	0	0	2	0	0	1	0	3	3	3	3	4	1	2	3	1	3	2	2	4	3	2	2	3	3	3	3	male	African descent	Not Married
Yes	Student	Nigeria	30	Bayaro University	Optometry	1	1	0	0	1	0	0	0	0	0	0	1	0	0	0	0	0	0	0	0	0	1	1	1	1	4	4	1	1	4	4	1	1	1	1	4	4	2	1	4	4	male	African descent	Not Married
Yes	Student	Nigeria	27	Bayaro University	Optometry	1	1	1	0	1	0	0	0	2	2	1	1	0	0	0	1	1	0	0	2	2	3	3	3	4	3	2	3	3	3	3	3	3	4	3	2	3	3	4	2	2	male	African descent	Not Married
Yes	Student	Nigeria	24	Bayaro University	Optometry	1	0	0	0	0	0	0	0	0	0	0	0	0	0	0	2	2	0	0	3	0	1	2	1	4	3	2	1	3	1	3	2	4	4	2	3	4	4	3	4	2	male	African descent	Not Married
Yes	Student	Nigeria	21	Bayaro University	Optometry	0	1	1	0	0	1	0	1	0	1	1	1	0	0	0	0	0	0	0	0	1	1	2	1	3	2	1	3	3	3	2	2	2	3	3	2	3	3	1	3	4	male	African descent	Not Married
Yes	Student	Nigeria	23	Bayaro University	Optometry	0	0	0	0	0	0	0	1	1	1	1	0	0	2	0	1	1	0	1	2	1	4	3	3	3	4	3	3	2	4	4	2	2	2	2	3	3	2	2	3	2	male	African descent	Not Married
Yes	Student	Nigeria	24	Bayaro University	Optometry	0	0	0	0	0	0	0	0	1	0	0	0	0	1	0	0	0	0	0	0	0	3	2	1	2	3	2	1	2	2	3	2	1	1	2	2	3	4	2	3	2	male	African descent	Not Married
Yes	Student	Nigeria	25	Bayaro University	Optometry	0	0	0	0	0	2	0	0	0	0	0	0	0	1	0	0	0	0	0	0	0	1	2	2	2	4	3	1	2	4	3	1	2	2	2	4	3	2	2	4	4	male	African descent	Not Married
Yes	Student	Nigeria	27	Bayaro University	Optometry	0	0	0	0	1	1	0	0	0	1	1	1	1	1	1	0	1	0	1	1	1	4	3	3	3	3	1	3	4	3	3	3	4	3	3	3	1	4	4	3	3	male	African descent	Not Married
Yes	Student	Nigeria	24	Bayaro University	Optometry	1	0	0	0	1	1	0	1	1	0	0	0	0	0	0	0	0	0	0	0	1	3	1	1	2	3	2	1	2	3	4	1	2	3	1	3	2	4	2	3	2	male	African descent	Not Married
Yes	Student	Nigeria	26	Bayaro University	Optometry	1	0	1	0	0	1	0	0	1	1	0	0	0	1	2	1	0	0	1	2	0	2	3	1	2	2	2	1	2	1	3	2	2	2	3	2	2	3	2	4	3	male	African descent	Not Married
Yes	Student	Nigeria	27	Bayaro University	Optometry	1	1	0	0	0	1	0	1	1	0	0	1	0	0	0	0	0	0	1	0	0	2	3	2	1	2	1	2	1	2	3	2	1	1	2	3	3	3	1	1	2	male	African descent	Not Married
Yes	Student	Nigeria	28	Bayaro University	Optometry	1	2	0	0	0	0	0	0	0	1	0	0	0	0	0	0	1	0	1	2	2	2	4	4	4	1	4	4	1	4	4	4	4	4	4	1	2	3	4	1	1	male	African descent	Not Married
Yes	Student	Nigeria	28	Bayaro University	Optometry	1	0	1	0	1	0	0	0	1	0	0	0	0	0	0	1	0	0	0	1	0	1	1	2	3	2	3	1	2	3	4	3	2	1	3	2	3	3	1	3	1	male	African descent	Not Married
Yes	Student	Nigeria	25	Bayaro University	Optometry	2	0	0	0	0	1	0	0	0	0	0	2	0	0	0	0	0	0	0	0	0	4	1	2	2	2	2	2	2	2	3	3	2	2	4	3	3	2	2	2	3	male	African descent	Not Married
Yes	Student	Nigeria	26	Bayaro University	Optometry	1	0	0	0	0	1	0	0	0	0	0	0	0	0	0	0	0	0	0	1	0	1	1	1	2	4	3	1	1	3	4	1	1	3	1	4	3	3	2	4	4	male	African descent	Not Married
Yes	Student	Nigeria	32	Bayaro University	Optometry	1	2	0	0	0	0	0	1	0	0	0	0	0	0	0	1	0	0	0	0	0	2	2	1	3	3	4	1	1	3	3	2	1	2	3	4	3	3	3	2	4	male	African descent	Not Married
Yes	Student	Nigeria	23	Bayaro University	Optometry	0	0	0	0	3	0	0	3	0	0	0	0	0	3	0	0	0	1	2	1	0	3	1	2	2	4	2	1	2	4	4	3	1	3	2	2	4	2	2	4	2	male	African descent	Not Married
Yes	Student	Nigeria	24	Bayaro University	Optometry	0	0	1	0	0	0	0	3	3	3	3	3	3	0	3	0	3	0	0	3	0	1	1	1	2	4	1	2	0	3	2	1	2	2	3	2	2	3	2	2	4	male	African descent	Not Married
Yes	Student	Nigeria	29	Bayaro University	Optometry	0	0	0	0	0	0	0	3	1	0	0	2	0	0	0	1	0	0	2	2	1	1	2	2	3	2	1	1	1	2	2	2	2	3	2	3	2	2	2	3	2	male	African descent	Not Married
Yes	Student	Nigeria	25	Bayaro University	Optometry	0	1	0	0	1	1	0	0	0	0	0	0	0	1	0	0	0	0	0	0	0	2	3	2	2	3	2	2	2	1	3	2	2	3	3	2	2	2	2	2	2	male	African descent	Not Married
Yes	Student	Nigeria	25	Bayaro University	Optometry	0	2	0	0	0	1	0	0	0	0	0	0	0	0	0	0	0	1	1	0	0	3	1	1	1	4	3	1	2	3	4	2	1	2	1	3	3	3	2	4	4	male	African descent	Not Married
Yes	Student	Nigeria	19	Bayaro University	Optometry	1	0	0	0	1	0	0	0	1	0	0	1	0	0	2	1	0	0	0	0	0	3	3	2	2	2	2	1	4	4	3	3	3	4	3	2	3	3	3	4	3	male	African descent	Not Married
Yes	Student	Nigeria	24	Bayaro University	Optometry	1	1	0	0	0	2	0	0	0	0	1	1	2	1	1	0	3	0	0	0	0	1	4	3	3	3	4	1	3	2	2	4	1	1	2	1	3	4	3	3	2	male	African descent	Not Married
Yes	Student	Nigeria	25	Bayaro University	Optometry	0	0	0	0	0	0	0	0	0	0	0	0	0	0	0	0	0	0	0	0	0	1	1	1	1	1	1	1	1	4	4	1	1	1	1	4	4	1	1	4	4	male	African descent	Not Married
Yes	Student	Nigeria	28	Bayaro University	Optometry	0	0	0	0	0	0	0	1	0	0	0	0	0	0	0	0	0	0	0	0	0	4	1	1	1	4	4	1	1	4	4	1	1	1	1	4	4	3	1	4	4	male	African descent	Married/relationship
Yes	Student	Nigeria	26	Bayaro University	Optometry	0	0	0	0	0	0	0	0	0	0	0	0	0	0	0	0	0	0	0	2	0	1	1	1	3	3	4	2	2	2	3	2	1	2	2	3	3	3	2	4	0	male	African descent	Not Married
Yes	Student	Nigeria	30	Bayaro University	Optometry	0	0	0	0	0	0	0	0	0	0	0	0	0	0	0	0	0	0	1	1	3	2	1	1	1	1	1	1	1	1	1	1	1	1	1	1	1	1	1	1	1	male	African descent	Not Married
Yes	Student	Nigeria	26	Bayaro University	Optometry	0	0	0	0	0	3	0	1	0	0	0	1	0	0	0	0	0	0	1	0	0	2	2	1	2	3	3	1	1	3	4	1	1	2	1	4	4	4	2	3	3	male	African descent	Not Married
Yes	Student	Nigeria	21	Bayaro University	Optometry	1	1	1	0	0	0	0	0	1	1	0	2	1	0	0	1	0	0	0	1	1	2	2	1	1	2	1	2	1	1	2	4	1	1	1	1	2	2	2	1	2	male	African descent	Not Married
Yes	Student	Nigeria	27	Bayaro University	Optometry	1	0	0	0	0	0	0	0	0	0	0	0	0	0	0	0	0	0	0	0	0	3	2	1	2	3	3	1	2	3	3	1	1	1	1	3	4	3	2	3	3	male	African descent	Not Married
Yes	Student	Nigeria	28	Bayaro University	Optometry	1	0	0	0	0	2	0	1	3	1	0	1	0	1	1	1	0	0	0	2	0	2	2	2	2	2	3	3	3	2	3	2	2	3	2	3	4	4	1	3	3	male	African descent	Not Married
Yes	Student	Nigeria	25	Bayaro University	Optometry	0	0	0	0	0	0	0	0	0	0	0	0	0	0	0	0	0	0	0	0	0	4	1	1	1	4	4	1	1	4	4	1	1	1	1	4	4	1	1	4	4	male	African descent	Not Married
Yes	Student	Nigeria	28	Bayaro University	Optometry	2	0	0	0	0	1	1	1	1	0	1	2	1	1	1	0	0	0	1	1	0	3	2	2	3	4	3	2	2	4	4	2	2	3	1	4	4	3	2	4	4	male	African descent	Not Married
Yes	Student	Nigeria	30	Bayaro University	Optometry	0	0	0	0	0	0	0	0	0	0	0	0	0	0	0	0	0	0	0	0	0	4	4	4	1	4	4	4	3	4	4	4	1	1	1	1	4	3	3	3	3	male	African descent	Not Married
Yes	Student	Nigeria	27	Bayaro University	Optometry	0	0	0	0	0	0	0	0	1	0	0	0	0	0	0	0	0	1	1	1	0	2	2	1	2	3	3	2	2	2	3	2	1	1	2	3	3	4	2	3	3	male	African descent	Not Married
Yes	Student	Nigeria	25	Bayaro University	Optometry	3	2	1	1	0	3	1	3	1	1	2	1	1	1	2	0	0	1	3	3	2	4	3	2	4	3	2	3	1	4	3	3	3	1	3	3	3	3	3	2	3	male	African descent	Not Married
Yes	Student	Nigeria	32	Bayaro University	Optometry	0	1	0	0	0	1	0	2	0	0	0	1	0	0	0	0	0	0	1	1	0	1	1	1	2	2	2	1	2	3	2	1	1	2	2	2	3	3	1	3	3	male	African descent	Not Married
Yes	Student	Nigeria	31	Bayaro University	Optometry	2	1	0	1	0	0	1	2	3	1	0	2	3	0	1	0	0	1	0	0	0	4	1	1	2	2	2	1	1	3	3	1	2	1	1	2	2	3	2	2	3	Female	African descent	Married/relationship
Yes	Student	Nigeria	22	Bayaro University	Optometry	0	0	1	0	0	2	0	0	0	0	0	0	0	2	0	0	0	0	0	1	1	3	1	1	2	2	2	1	2	3	3	3	2	3	3	4	4	4	2	4	4	Female	African descent	Married/relationship
Yes	Student	Nigeria	24	Bayaro University	Optometry	1	0	0	0	1	0	0	1	1	0	0	0	0	0	0	0	0	0	0	0	0	2	2	1	2	2	3	2	2	3	3	2	2	2	2	4	4	3	2	4	4	Female	African descent	Married/relationship
Yes	Student	Nigeria	26	Bayaro University	Optometry	0	0	0	0	0	0	0	0	0	0	0	0	0	0	0	0	0	0	0	0	0	2	2	1	2	1	3	2	2	3	3	2	2	2	2	3	3	3	2	3	3	Female	African descent	Married/relationship
Yes	Student	Nigeria	29	Bayaro University	Optometry	1	1	0	0	0	0	0	0	0	0	0	0	0	0	0	0	0	0	0	0	0	4	1	1	1	3	3	1	2	3	3	2	2	2	2	3	4	3	2	2	3	Female	African descent	Married/relationship
Yes	Student	Nigeria	29	Bayaro University	Optometry	1	0	0	0	0	1	0	1	2	1	2	2	1	1	1	1	1	1	0	3	0	3	2	4	1	1	1	4	4	1	1	4	4	4	4	1	1	4	4	1	1	male	African descent	Married/relationship
Yes	Student	Nigeria	35	Bayaro University	Optometry	1	0	1	0	1	1	0	2	2	1	1	1	1	1	1	1	1	1	1	1	0	3	3	2	2	3	4	2	3	3	3	2	2	3	2	3	3	3	2	3	3	male	African descent	Married/relationship
Yes	Student	Nigeria	36	Bayaro University	Optometry	0	0	1	0	0	0	1	0	0	0	0	1	0	1	0	0	0	0	0	0	0	1	1	1	1	4	0	1	2	3	3	2	2	1	2	4	4	3	1	4	1	male	African descent	Married/relationship
Yes	Student	Nigeria	29	Bayaro University	Optometry	2	0	1	2	1	0	0	2	3	0	2	1	1	0	0	0	0	1	2	0	0	3	3	4	3	3	3	3	2	4	3	3	2	4	3	3	3	2	4	2	2	Female	African descent	Married/relationship
Yes	Student	Nigeria	33	Bayaro University	Optometry	1	0	0	1	0	1	1	0	1	0	1	0	0	0	0	0	1	0	0	1	0	3	3	4	3	3	2	3	3	2	2	2	3	3	2	2	2	3	3	4	2	male	African descent	Married/relationship
Yes	Student	Nigeria	20	Bingham University	Optometry	3	0	2	0	3	2	0	2	3	3	2	2	3	1	3	3	1	1	0	3	1	3	3	3	3	2	3	3	3	2	2	3	4	4	3	2	3	4	4	2	2	Female	African descent	Not Married
Yes	Student	Nigeria	21	Bingham University	Optometry	3	1	2	2	2	1	0	1	2	3	3	2	2	2	3	2	2	2	1	2	3	2	4	4	4	3	2	4	3	1	2	4	3	4	3	1	1	4	4	1	2	Female	African descent	Not Married
Yes	Student	Nigeria	19	Bingham University	Optometry	2	1	2	0	1	1	0	2	1	1	1	1	0	1	0	2	1	0	0	0	0	4	2	2	1	3	3	2	2	3	3	2	1	2	3	3	2	2	3	3	3	male	African descent	Not Married
Yes	Student	Nigeria	21	Federal University of Technology, Owerri	Optometry	2	3	0	0	0	0	1	1	0	0	0	0	0	0	0	0	0	0	0	0	0	1	4	3	3	1	1	4	4	3	3	4	4	3	3	3	3	3	3	3	3	Female	African descent	Not Married
Yes	Student	Nigeria	21	Federal University of Technology, Owerri	Optometry	1	0	2	1	2	2	2	2	1	1	2	3	3	1	3	2	1	2	2	3	1	3	2	3	3	1	2	3	4	2	3	1	2	4	3	3	2	3	3	1	3	Female	African descent	Not Married
Yes	Student	Nigeria	24	Federal University of Technology, Owerri	Optometry	2	0	1	0	1	2	1	2	1	1	3	2	2	1	1	1	0	0	1	1	0	3	2	2	3	3	2	2	2	3	2	2	2	2	3	3	3	2	2	3	3	Female	African descent	Not Married
Yes	Student	Nigeria	22	Federal University of Technology, Owerri	Optometry	3	1	2	2	2	2	1	3	3	3	3	3	3	3	3	3	3	3	3	3	3	3	4	2	4	4	3	2	2	2	3	2	3	3	3	1	2	4	4	3	3	Female	African descent	Not Married
Yes	Student	Nigeria	22	Federal University of Technology, Owerri	Optometry	3	0	0	0	0	0	2	2	3	0	2	2	0	0	3	0	0	0	0	0	0	3	3	3	2	3	3	3	3	4	3	3	2	3	3	4	3	3	3	4	4	Female	African descent	Not Married
Yes	Student	Nigeria	23	Federal University of Technology, Owerri	Optometry	1	0	0	0	0	0	0	1	1	0	1	1	0	0	0	0	0	0	0	0	0	3	3	3	2	3	2	3	3	3	3	2	1	2	3	3	3	2	3	3	3	Female	African descent	Not Married
Yes	Student	Nigeria	23	Federal University of Technology, Owerri	Optometry	1	0	1	0	0	0	0	0	0	0	0	1	1	0	0	1	0	0	0	0	0	3	3	3	3	3	2	3	3	3	3	3	3	3	3	3	3	3	3	3	3	Female	African descent	Not Married
Yes	Student	Nigeria	25	Federal University of Technology, Owerri	Optometry	1	0	0	0	0	0	0	0	0	0	1	0	2	0	0	0	0	0	0	0	0	2	3	2	2	4	2	3	3	3	3	2	3	3	1	4	3	3	3	3	3	Female	African descent	Not Married
Yes	Student	Nigeria	26	Federal University of Technology, Owerri	Optometry	0	0	0	0	1	0	0	0	0	0	0	0	0	0	0	0	0	0	0	0	0	3	3	2	3	3	3	1	2	3	3	3	3	3	3	3	2	2	3	3	4	male	African descent	Not Married
Yes	Student	Nigeria	25	Federal University of Technology, Owerri	Optometry	2	0	0	0	0	0	0	2	3	1	0	3	1	0	1	1	0	0	0	3	1	2	4	4	3	3	1	3	4	2	3	1	4	3	1	4	1	1	4	2	1	male	African descent	Not Married
Yes	Student	Nigeria	29	Federal University of Technology, Owerri	Optometry	2	0	0	0	1	1	1	1	1	1	0	1	0	1	0	0	0	0	0	0	0	3	2	2	2	1	4	2	2	2	4	2	1	1	1	1	1	2	2	4	4	male	African descent	Not Married
Yes	Student	Nigeria	25	Federal University of Technology, Owerri	Optometry	3	0	0	1	2	2	0	3	1	0	2	2	1	2	2	0	1	1	0	1	2	3	3	3	3	2	1	4	4	2	2	4	4	4	4	4	3	4	3	3	3	Female	African descent	Not Married
Yes	Student	Nigeria	23	Federal University of Technology, Owerri	Optometry	3	0	1	0	3	2	3	3	3	0	0	3	1	0	3	1	3	3	0	3	3	3	2	1	3	3	3	4	3	4	3	3	3	4	4	4	3	2	3	3	3	Female	African descent	Not Married
Yes	Student	Nigeria	25	Federal University of Technology, Owerri	Optometry	0	0	1	0	3	0	0	0	0	0	1	0	0	2	0	3	0	0	0	0	0	4	1	1	2	4	3	2	2	4	4	1	1	2	1	4	4	1	1	4	4	Female	African descent	Not Married
Yes	Student	Nigeria	23	Federal University of Technology, Owerri	Optometry	1	0	1	0	1	1	0	0	1	2	1	0	0	1	0	1	1	1	1	1	0	3	3	2	3	3	2	3	3	2	2	3	3	3	3	3	3	3	3	3	3	Female	African descent	Not Married
Yes	Student	Nigeria	26	Federal University of Technology, Owerri	Optometry	1	1	1	1	2	2	1	2	1	0	2	3	3	1	2	2	2	2	1	3	3	2	1	1	1	3	2	2	3	4	4	4	3	4	2	2	2	3	3	2	2	male	African descent	Not Married
Yes	Student	Nigeria	26	Federal University of Technology, Owerri	Optometry	3	1	2	0	3	2	1	2	2	0	1	1	0	1	0	0	2	3	0	1	0	3	2	2	3	3	3	3	3	3	3	2	3	4	2	4	2	2	2	3	3	male	African descent	Not Married
Yes	Student	Nigeria	25	Federal University of Technology, Owerri	Optometry	1	0	1	0	0	0	1	1	1	2	2	2	2	1	0	2	3	0	2	1	2	#NULL!	2	3	3	3	3	3	3	3	3	3	3	4	3	3	3	3	3	3	3	male	African descent	Not Married
Yes	Student	Nigeria	24	Federal University of Technology, Owerri	Optometry	1	0	0	0	0	1	0	1	0	0	1	1	1	0	0	0	0	0	0	0	0	3	3	3	3	3	3	2	2	4	4	2	2	3	3	3	3	3	2	4	2	male	African descent	Not Married
Yes	Student	Nigeria	25	Federal University of Technology, Owerri	Optometry	1	0	1	0	0	1	0	0	1	3	0	0	1	1	1	1	1	1	0	0	1	3	4	3	3	4	2	4	3	3	2	3	4	4	3	1	2	3	4	4	3	male	African descent	Not Married
Yes	Student	Nigeria	25	Federal University of Technology, Owerri	Optometry	0	0	0	0	0	0	0	0	0	0	0	0	0	0	0	0	0	0	1	0	0	3	1	1	1	1	3	1	1	3	4	3	2	2	2	4	4	3	2	4	4	Female	African descent	Married/relationship
Yes	Student	Nigeria	22	Madonna University	Optometry	3	1	2	2	3	3	3	3	3	3	3	3	3	3	3	2	2	2	2	3	1	2	4	4	3	1	2	4	4	2	2	4	3	3	4	1	2	3	4	2	1	male	African descent	Not Married
Yes	Student	Nigeria	22	Madonna University	Optometry	1	0	2	1	3	2	3	2	2	3	2	3	3	2	1	1	2	2	2	2	1	3	2	1	4	3	2	3	3	3	2	3	3	4	3	2	2	4	3	2	4	Female	African descent	Not Married
Yes	Student	Nigeria	23	Madonna University	Optometry	3	1	0	1	0	0	1	2	0	0	0	2	1	0	0	0	0	0	0	0	0	2	3	3	3	2	2	3	4	4	2	4	3	4	3	2	2	1	4	3	3	Female	African descent	Not Married
Yes	Student	Nigeria	21	Madonna University	Optometry	3	2	2	3	2	3	3	2	2	3	2	2	2	2	3	3	3	1	3	3	3	1	2	4	4	3	2	3	2	1	4	4	4	4	4	4	3	4	4	2	2	Female	African descent	Not Married
Yes	Student	Nigeria	18	Madonna University	Optometry	1	0	2	1	0	1	0	1	2	2	1	2	1	1	1	0	1	1	1	1	0	2	2	1	3	2	2	4	4	2	1	4	2	4	2	1	1	2	4	1	2	Female	African descent	Not Married
Yes	Student	Nigeria	20	Madonna University	Optometry	1	2	2	2	1	2	1	1	0	2	1	1	2	1	0	1	2	1	1	1	0	2	3	2	2	2	2	3	3	3	2	3	3	3	3	2	3	2	3	3	2	Female	African descent	Not Married
Yes	Student	Nigeria	21	Madonna University	Optometry	1	0	0	0	0	0	0	0	1	0	0	0	1	0	0	0	1	0	0	0	0	3	3	2	3	4	3	2	2	3	3	3	3	2	2	2	3	2	3	4	3	Female	African descent	Not Married
Yes	Student	Nigeria	22	Madonna University	Optometry	1	0	1	1	0	1	0	0	0	0	1	1	1	0	0	0	1	0	1	1	0	3	2	2	2	3	3	3	3	4	3	3	3	4	3	3	3	4	3	2	3	Female	African descent	Not Married
Yes	Student	Nigeria	24	Madonna University	Optometry	3	0	0	0	0	0	0	0	0	0	0	0	0	0	0	0	0	0	0	0	0	3	4	4	4	3	4	4	3	4	3	3	3	3	3	4	3	3	3	3	3	Female	African descent	Not Married
Yes	Student	Nigeria	20	Madonna University	Optometry	1	0	0	0	0	0	0	1	0	1	0	1	0	0	0	0	1	0	1	1	1	3	1	1	1	4	2	2	2	2	2	2	2	2	2	2	3	4	3	4	4	male	African descent	Not Married
Yes	Student	Nigeria	23	Madonna University	Optometry	0	0	0	0	0	0	0	0	0	0	0	0	0	0	0	0	0	0	0	0	0	1	1	1	1	1	1	1	1	1	1	1	1	1	1	1	1	1	1	1	1	male	African descent	Not Married
Yes	Student	Nigeria	24	Madonna University	Optometry	2	1	0	1	2	1	1	1	3	0	3	2	1	3	1	1	0	1	1	1	0	3	1	1	2	3	3	3	2	3	2	2	1	2	2	3	2	2	2	4	4	Female	African descent	Not Married
Yes	Student	Nigeria	22	Madonna University	Optometry	1	0	0	0	1	0	0	1	0	0	1	2	0	0	0	0	0	1	0	1	0	3	3	3	3	3	2	3	3	3	3	3	2	2	2	3	3	4	3	3	3	Female	African descent	Not Married
Yes	Student	Nigeria	23	Madonna University	Optometry	0	1	0	1	1	1	0	0	1	1	1	1	1	1	0	0	0	3	1	1	0	3	2	2	2	4	4	2	3	4	4	3	2	3	3	2	3	3	2	3	4	male	African descent	Not Married
Yes	Student	Nigeria	24	Madonna University	Optometry	3	2	1	1	3	2	2	2	2	3	2	1	2	2	1	1	0	1	1	1	0	2	2	2	1	2	2	2	2	3	2	1	1	1	2	2	3	1	3	0	3	Female	African descent	Not Married
Yes	Student	Nigeria	24	Madonna University	Optometry	2	0	2	0	3	3	3	3	1	1	3	3	3	2	3	3	0	1	3	1	0	1	1	1	1	3	1	1	1	1	1	1	1	3	1	4	4	4	4	4	4	Female	African descent	Not Married
Yes	Student	Nigeria	24	Madonna University	Optometry	1	0	0	0	2	2	0	1	0	0	0	0	0	0	0	0	0	0	0	0	0	3	1	1	1	3	3	2	2	1	1	1	1	3	1	1	2	1	3	2	2	Female	African descent	Not Married
Yes	Student	Nigeria	24	Madonna University	Optometry	2	1	1	1	3	0	1	1	1	2	2	2	2	2	2	2	1	1	1	1	1	2	4	4	4	4	2	4	4	2	2	4	4	4	4	4	2	2	2	4	4	Female	African descent	Not Married
Yes	Student	Nigeria	23	Madonna University	Optometry	2	0	2	0	1	3	2	3	3	2	2	1	1	1	2	2	0	0	1	2	1	2	2	3	3	3	3	2	2	3	3	2	2	2	2	3	3	4	3	3	4	Female	African descent	Not Married
Yes	Student	Nigeria	22	Madonna University	Optometry	3	1	1	0	3	2	0	1	3	0	1	1	1	0	1	0	0	0	2	1	0	3	3	4	4	3	1	4	4	3	3	4	3	4	3	2	2	4	3	1	1	Female	African descent	Not Married
Yes	Student	Nigeria	21	Madonna University	Optometry	0	2	0	1	1	2	3	2	0	1	0	1	0	0	0	0	0	0	0	0	0	3	2	1	3	3	3	2	2	2	2	2	2	3	3	2	4	2	3	3	4	Female	African descent	Not Married
Yes	Student	Nigeria	25	Madonna University	Optometry	1	1	0	1	2	3	0	0	0	0	1	1	1	0	0	0	0	0	1	1	0	3	3	3	3	1	2	3	3	3	2	3	3	4	3	2	1	1	3	2	2	Female	African descent	Not Married
Yes	Student	Nigeria	22	Madonna University	Optometry	2	1	2	1	1	1	2	1	0	1	1	1	1	1	1	1	1	1	1	1	1	4	4	4	4	1	4	4	4	4	4	1	1	1	1	1	1	4	1	1	1	Female	African descent	Not Married
Yes	Student	Nigeria	22	Madonna University	Optometry	2	0	0	0	2	2	0	0	2	2	1	1	1	0	0	1	0	0	0	1	1	3	3	2	1	2	2	3	3	4	2	4	2	3	2	3	2	3	2	2	2	Female	African descent	Not Married
Yes	Student	Nigeria	23	Madonna University	Optometry	2	0	2	1	1	3	1	0	1	1	2	1	1	1	0	1	1	0	1	1	0	3	4	4	4	3	3	3	2	3	3	3	3	3	3	2	3	2	3	2	2	Female	African descent	Not Married
Yes	Student	Nigeria	23	Madonna University	Optometry	2	2	0	1	2	1	2	1	1	1	2	1	1	0	2	1	2	2	2	2	2	4	3	3	2	3	1	1	1	1	2	1	1	1	1	1	2	1	2	2	1	Female	African descent	Not Married
Yes	Student	Nigeria	23	Madonna University	Optometry	1	0	2	0	3	0	0	2	3	3	3	3	2	0	3	2	3	0	0	2	2	2	4	4	3	3	2	3	2	2	2	2	2	2	2	3	3	3	3	2	2	Female	African descent	Not Married
Yes	Student	Nigeria	21	Madonna University	Optometry	1	0	0	0	1	0	0	1	0	1	0	0	0	0	0	0	0	0	0	0	0	1	1	1	1	1	1	1	1	1	1	1	1	1	1	1	1	1	1	1	1	Female	African descent	Not Married
Yes	Student	Nigeria	23	Madonna University	Optometry	1	0	1	0	0	1	0	1	0	0	0	0	0	0	0	0	0	0	0	1	0	3	2	1	2	3	1	3	4	3	2	1	2	4	2	4	3	3	4	4	3	Female	African descent	Not Married
Yes	Student	Nigeria	23	Madonna University	Optometry	1	0	0	0	0	1	0	0	1	0	1	0	0	0	0	0	0	0	0	0	0	3	1	1	2	3	3	2	3	2	2	1	1	3	3	4	2	2	2	2	3	Female	African descent	Not Married
Yes	Student	Nigeria	21	Madonna University	Optometry	0	0	0	0	0	0	1	1	0	0	0	0	0	0	0	0	0	0	0	0	0	1	1	3	4	3	2	3	2	1	1	1	3	4	1	2	1	2	4	2	2	Female	African descent	Not Married
Yes	Student	Nigeria	23	Madonna University	Optometry	1	0	0	0	0	1	0	0	1	0	1	0	1	0	2	0	0	0	0	1	0	2	1	1	0	1	1	2	1	2	2	2	4	3	2	2	2	3	2	2	2	Female	African descent	Not Married
Yes	Student	Nigeria	21	Madonna University	Optometry	1	0	0	0	0	1	0	1	1	0	1	1	0	0	0	0	0	0	0	0	0	1	2	1	2	1	1	2	3	1	1	4	1	1	1	1	2	2	3	4	2	Female	African descent	Not Married
Yes	Student	Nigeria	23	Madonna University	Optometry	2	0	0	0	0	1	1	1	2	1	1	1	0	1	0	1	2	1	0	1	1	3	3	3	3	3	2	3	3	2	2	3	3	3	3	2	2	3	3	3	3	Female	African descent	Not Married
Yes	Student	Nigeria	23	Madonna University	Optometry	0	0	0	0	0	0	0	0	0	0	0	0	0	0	0	0	0	0	0	0	0	1	1	1	4	4	4	4	4	3	3	1	1	3	1	3	3	1	3	3	3	Female	African descent	Not Married
Yes	Student	Nigeria	24	Madonna University	Optometry	1	0	1	0	1	1	0	0	2	1	1	0	0	3	1	1	2	0	0	0	0	1	3	2	2	2	2	2	2	2	3	3	2	2	3	2	2	3	2	2	1	Female	African descent	Not Married
Yes	Student	Nigeria	23	Madonna University	Optometry	0	0	0	0	0	0	0	0	0	0	0	0	0	0	0	0	0	0	0	0	0	4	0	0	0	4	4	0	0	4	4	0	0	0	0	0	4	4	0	4	4	Female	African descent	Not Married
Yes	Student	Nigeria	22	Madonna University	Optometry	0	0	0	0	0	1	1	1	1	0	1	0	0	0	1	0	0	0	0	0	0	1	2	1	2	2	1	1	1	1	2	2	2	1	1	2	2	2	2	1	1	Female	African descent	Not Married
Yes	Student	Nigeria	23	Madonna University	Optometry	0	0	3	0	0	3	3	0	0	3	0	0	3	3	0	3	0	0	0	3	3	2	4	4	4	1	2	4	4	1	1	4	4	4	4	4	2	1	4	1	1	male	African descent	Not Married
Yes	Student	Nigeria	22	Madonna University	Optometry	2	0	1	0	2	0	0	0	1	1	0	0	1	3	1	1	0	0	0	2	1	3	2	3	3	3	3	1	2	2	3	3	2	1	2	3	2	4	3	2	3	male	African descent	Not Married
Yes	Student	Nigeria	26	Madonna University	Optometry	1	0	1	1	1	2	1	2	2	3	2	2	1	1	2	2	1	2	1	2	1	2	3	3	3	3	3	3	3	3	2	3	3	3	3	2	3	3	3	3	3	male	African descent	Not Married
Yes	Student	Nigeria	23	Madonna University	Optometry	0	3	1	1	2	0	0	2	3	2	1	2	2	2	3	1	3	0	1	3	3	2	3	3	4	2	1	3	1	3	2	4	3	4	4	2	1	4	3	1	1	male	African descent	Not Married
Yes	Student	Nigeria	23	Madonna University	Optometry	0	0	0	0	0	0	0	0	0	0	0	0	0	0	0	0	0	0	0	0	0	1	1	1	1	1	1	1	1	1	1	1	1	1	1	1	1	1	1	1	1	male	African descent	Not Married
Yes	Student	Nigeria	25	Madonna University	Optometry	0	0	0	1	1	1	1	1	0	0	1	1	1	1	1	1	1	1	1	1	1	1	2	1	1	1	1	2	1	1	1	2	1	1	1	1	1	1	1	2	1	male	African descent	Not Married
Yes	Student	Nigeria	24	Madonna University	Optometry	0	0	0	0	0	0	0	0	0	0	0	0	0	0	0	0	0	0	0	0	0	3	2	3	2	3	1	1	1	4	3	2	4	3	1	3	2	1	2	2	2	male	African descent	Not Married
Yes	Student	Nigeria	24	Madonna University	Optometry	1	0	0	1	0	2	0	1	2	0	0	1	3	2	2	0	3	1	1	1	1	4	2	1	1	2	3	4	3	2	2	2	3	3	1	1	3	4	4	4	4	male	African descent	Not Married
Yes	Student	Nigeria	25	Madonna University	Optometry	0	0	0	0	0	0	0	0	0	0	0	0	0	0	0	0	0	0	0	0	0	4	1	1	1	3	2	2	3	3	3	2	2	2	2	3	3	2	3	4	4	male	African descent	Not Married
Yes	Student	Nigeria	24	Madonna University	Optometry	0	0	1	0	0	0	0	1	0	0	0	0	0	1	0	1	0	0	0	0	0	3	1	1	3	1	3	1	1	3	3	3	3	3	1	4	3	3	4	3	3	male	African descent	Not Married
Yes	Student	Nigeria	26	Madonna University	Optometry	1	0	0	2	0	0	0	0	1	1	0	0	1	0	0	2	0	0	0	0	0	3	3	3	2	3	3	3	3	2	3	3	1	4	3	1	2	3	4	1	1	male	African descent	Not Married
Yes	Student	Nigeria	24	Madonna University	Optometry	2	0	1	1	2	1	0	1	1	0	1	1	1	1	0	1	1	0	1	1	1	3	3	3	3	3	2	3	3	3	3	3	3	4	4	3	2	2	3	2	2	Female	Others	Not Married
Yes	Student	Nigeria	29	Madonna University	Optometry	0	0	0	0	0	1	0	1	1	1	0	0	0	0	1	0	0	0	0	0	0	1	1	1	1	1	1	1	1	1	1	1	1	1	1	1	1	1	1	1	1	male	African descent	Married/relationship
Yes	Student	Nigeria	23	Novena University	Optometry	2	1	0	2	3	3	3	2	1	0	2	1	1	2	1	1	0	1	2	1	0	3	2	3	1	3	1	3	3	2	3	3	4	4	2	2	2	4	3	2	1	Female	African descent	Not Married
Yes	Student	Nigeria	22	Novena University	Optometry	1	2	2	2	0	2	1	1	1	2	3	2	2	2	3	2	3	2	2	2	2	3	3	3	3	3	3	3	3	3	3	3	3	3	3	3	3	3	3	3	3	Female	African descent	Not Married
Yes	Student	Nigeria	33	Novena University	Optometry	3	1	3	2	3	3	2	3	3	3	3	3	3	3	3	3	2	3	1	3	2	2	3	3	2	2	1	3	3	1	1	3	3	4	2	1	2	4	4	1	1	male	African descent	Married/relationship
Yes	Student	Nigeria	26	Prefer not to say	Optometry	2	0	0	2	3	0	0	3	2	0	2	3	0	0	2	3	0	1	1	2	0	3	1	1	1	3	4	1	2	3	3	2	1	1	1	4	1	3	2	4	3	Female	African descent	Married/relationship
Yes	Student	Nigeria	23	University of Benin	Optometry	0	0	0	0	0	0	0	0	0	0	0	0	1	0	0	0	0	0	0	0	0	3	2	2	2	2	2	3	2	3	2	2	1	3	2	3	3	3	2	4	4	male	African descent	Not Married
Yes	Student	Nigeria	21	University of Benin	Optometry	0	0	0	2	1	3	0	3	1	0	2	0	1	1	3	0	1	3	1	2	3	2	1	1	1	4	2	2	3	2	2	3	1	3	2	4	4	3	2	3	3	Female	African descent	Not Married
Yes	Student	Nigeria	22	University of Benin	Optometry	1	1	0	0	1	2	0	1	2	0	0	0	0	1	0	0	1	0	0	1	0	3	2	2	2	3	2	2	2	1	1	2	2	2	2	2	2	3	3	2	2	Female	African descent	Not Married
Yes	Student	Nigeria	25	University of Benin	Optometry	1	1	1	0	1	1	0	1	1	0	1	1	1	1	1	1	0	1	1	1	0	3	1	1	2	3	2	1	1	3	3	1	2	1	1	2	3	1	1	4	4	Female	African descent	Not Married
Yes	Student	Nigeria	24	University of Benin	Optometry	1	0	2	1	0	1	0	0	0	0	0	0	1	1	0	1	0	0	1	0	0	1	3	4	4	1	4	4	4	2	2	4	4	4	4	4	3	4	4	2	1	Female	African descent	Not Married
Yes	Student	Nigeria	26	University of Benin	Optometry	3	2	2	1	1	1	0	1	1	0	1	1	1	0	0	1	0	0	0	1	0	3	3	2	3	3	3	2	2	1	2	2	1	2	3	4	3	4	3	2	3	Female	African descent	Not Married
Yes	Student	Nigeria	27	University of Benin	Optometry	1	1	2	1	2	3	0	1	2	2	1	1	2	1	1	2	2	2	2	2	1	2	4	2	3	2	2	2	3	2	2	2	2	2	2	3	3	3	3	3	2	Female	African descent	Not Married
Yes	Student	Nigeria	21	University of Benin	Optometry	3	0	1	0	0	0	0	0	1	0	1	1	1	1	0	0	0	0	0	0	0	3	1	1	2	3	3	2	2	3	3	1	1	2	2	3	3	1	3	2	3	Female	African descent	Not Married
Yes	Student	Nigeria	24	University of Benin	Optometry	3	3	3	3	3	3	3	3	3	3	3	3	3	3	3	3	3	3	3	3	3	2	4	2	4	2	2	4	4	1	2	4	4	4	4	2	2	3	2	2	2	male	African descent	Not Married
Yes	Student	Nigeria	27	University of Benin	Optometry	1	2	2	0	0	0	0	0	3	3	0	0	0	0	0	0	0	0	0	0	0	1	4	1	1	1	1	1	1	1	1	1	1	1	1	3	1	1	1	1	1	male	African descent	Not Married
Yes	Student	Nigeria	25	University of Benin	Optometry	1	0	0	0	0	1	0	1	0	0	0	1	0	2	1	1	0	0	0	0	0	2	1	1	1	2	2	1	1	4	3	1	1	2	1	3	3	2	2	4	3	male	African descent	Not Married
Yes	Student	Nigeria	25	University of Benin	Optometry	2	1	1	0	1	1	0	2	1	0	1	2	1	2	2	1	0	1	1	1	0	3	2	2	2	3	3	2	3	3	3	2	2	3	2	3	3	2	3	2	3	male	African descent	Not Married
Yes	Student	Nigeria	24	University of Benin	Optometry	2	2	1	0	0	1	0	2	1	0	2	1	1	0	2	0	0	0	0	0	0	2	1	3	3	3	1	3	4	3	1	3	1	4	3	3	1	4	4	4	4	male	African descent	Not Married
Yes	Student	Nigeria	35	University of Benin	Optometry	0	0	0	0	0	1	1	2	3	0	3	0	0	0	2	0	0	0	0	0	0	1	1	1	1	2	2	3	2	1	2	2	3	3	1	1	2	0	1	3	2	male	African descent	Married/relationship
Yes	Student	Nigeria	23	University of Ilorin	Optometry	0	0	0	0	1	1	0	1	1	0	0	0	0	0	0	0	0	0	0	1	0	3	3	2	2	3	3	2	2	2	2	2	2	2	2	2	2	2	2	3	3	Female	African descent	Not Married
Yes	Student	Nigeria	34	Abia State University	Optometry	2	2	2	2	2	2	2	2	2	2	2	2	2	2	2	2	2	2	3	2	3	4	3	3	3	3	3	2	3	4	3	3	3	3	4	3	3	4	3	3	3	Female	African descent	Not Married
Yes	Student	Nigeria	20	Abia State University	Optometry	0	0	0	0	0	2	0	0	0	0	1	1	2	0	0	0	3	0	0	0	3	4	3	1	4	3	2	2	3	4	3	3	2	2	3	3	4	3	3	4	4	Female	African descent	Not Married
Yes	Student	Nigeria	24	Abia State University	Optometry	3	0	3	0	2	3	3	3	2	3	3	3	3	3	3	3	3	2	1	3	2	2	3	4	3	3	2	3	3	3	3	3	3	4	3	2	2	4	4	1	2	Female	African descent	Not Married
Yes	Student	Nigeria	23	Abia State University	Optometry	0	0	0	0	0	0	0	0	0	0	0	0	0	0	0	0	0	0	0	0	0	1	1	1	1	1	1	1	1	1	3	2	1	1	2	4	1	3	2	4	3	Female	African descent	Not Married
Yes	Student	Nigeria	19	Bayaro University	Optometry	3	0	0	0	0	0	0	0	0	0	3	3	0	3	0	0	0	0	3	0	3	2	1	1	2	4	4	1	3	4	4	2	2	3	1	2	3	4	2	4	2	male	African descent	Not Married
Yes	Student	Nigeria	42	Bayaro University	Optometry	2	1	2	0	1	3	0	2	3	1	0	1	0	0	1	0	0	1	0	0	0	2	2	1	2	3	3	2	1	2	3	2	1	1	2	2	3	2	2	3	3	male	African descent	Married/relationship
Yes	Student	Nigeria	24	Bayaro University	Optometry	1	1	1	0	0	0	0	0	1	0	1	1	0	0	1	0	0	0	1	1	1	3	3	2	2	2	4	3	3	4	4	2	3	3	3	3	4	3	3	4	4	male	African descent	Not Married
Yes	Student	Nigeria	23	Bayaro University	Optometry	1	0	0	0	2	3	0	0	3	0	0	0	3	1	0	0	0	0	3	2	0	1	2	1	2	3	2	1	4	2	4	1	1	3	2	1	2	4	4	3	2	Female	African descent	Not Married
Yes	Student	Nigeria	18	Bayaro University	Optometry	0	0	0	0	0	2	0	2	3	0	0	1	0	0	1	0	2	0	0	3	3	2	4	3	4	2	1	4	2	2	2	1	2	4	2	4	4	1	3	3	3	Female	African descent	Not Married
Yes	Student	Nigeria	17	Bayaro University	Optometry	1	0	0	0	0	0	0	0	0	0	1	0	0	0	0	0	0	0	0	0	0	1	1	1	2	2	3	2	2	2	1	1	1	1	1	2	2	4	1	2	2	Female	African descent	Not Married
Yes	Student	Nigeria	20	Bayaro University	Optometry	2	0	0	1	0	0	0	0	1	0	1	0	0	1	0	0	0	0	0	1	0	3	3	3	2	3	3	3	2	3	3	3	1	2	2	2	3	4	2	3	3	Female	African descent	Not Married
Yes	Student	Nigeria	23	Bayaro University	Optometry	1	0	0	0	2	1	1	0	0	2	0	2	0	0	0	0	0	1	1	0	0	2	2	2	2	3	2	1	3	4	4	2	3	3	2	3	3	3	3	4	4	male	African descent	Not Married
Yes	Student	Nigeria	23	Bayaro University	Optometry	0	2	1	0	0	2	0	0	3	0	0	3	1	0	3	3	3	2	3	3	3	2	1	4	4	4	3	1	3	4	4	3	4	4	3	4	2	2	1	3	2	male	African descent	Not Married
Yes	Student	Nigeria	20	Bayaro University	Optometry	2	1	0	0	1	2	1	2	2	1	1	1	1	2	1	1	0	1	1	1	0	3	2	2	3	2	2	3	3	2	2	3	2	3	2	2	2	4	3	2	2	male	African descent	Not Married
Yes	Student	Nigeria	20	Bayaro University	Optometry	1	1	2	1	0	2	1	1	0	1	0	2	0	2	2	2	2	2	0	1	1	3	2	1	1	4	2	1	2	3	3	2	1	3	3	1	3	1	2	4	4	male	African descent	Not Married
Yes	Student	Nigeria	26	Bayaro University	Optometry	0	0	0	0	0	0	0	0	0	0	0	0	0	0	0	0	0	0	0	0	0	2	2	2	2	2	3	2	2	2	2	2	2	2	2	2	3	2	2	2	2	male	African descent	Not Married
Yes	Student	Nigeria	21	Bayaro University	Optometry	1	0	0	0	0	1	0	1	2	0	0	2	3	0	0	2	0	0	0	0	0	3	2	1	2	4	4	1	1	4	4	2	1	2	1	2	3	2	1	4	2	male	African descent	Not Married
Yes	Student	Nigeria	24	Bayaro University	Optometry	0	0	0	0	1	0	0	0	0	0	0	0	0	1	0	0	0	0	1	0	0	#NULL!	1	1	2	2	2	1	2	3	3	3	2	3	1	1	3	4	3	4	2	male	African descent	Not Married
Yes	Student	Nigeria	20	Bayaro University	Optometry	1	0	0	0	2	1	3	1	2	0	3	1	2	1	3	1	0	1	0	0	0	3	2	1	3	3	3	2	3	3	3	2	3	4	4	2	4	3	3	3	4	male	Others	Not Married
Yes	Student	Nigeria	20	Bayaro University	Optometry	2	0	1	0	0	1	0	1	0	2	0	1	0	0	2	1	0	0	0	0	0	3	3	2	3	2	2	2	4	2	2	3	3	4	3	2	2	2	2	2	3	male	African descent	Not Married
Yes	Student	Nigeria	21	Bayaro University	Optometry	3	0	1	1	3	2	1	0	2	3	2	3	2	3	2	1	2	1	1	3	2	3	4	4	4	3	3	4	2	4	2	2	3	3	2	3	2	2	2	2	2	male	African descent	Not Married
Yes	Student	Nigeria	32	Bayaro University	Optometry	0	0	0	0	0	1	0	0	0	0	0	0	0	0	0	0	0	0	0	0	0	2	1	1	1	3	3	2	3	4	2	1	1	1	1	4	4	2	2	3	2	male	African descent	Not Married
Yes	Student	Nigeria	22	Bayaro University	Optometry	1	0	1	0	1	2	0	1	1	0	1	1	0	1	0	2	0	1	0	0	0	3	2	2	3	4	4	2	2	3	3	2	4	3	2	4	3	3	3	3	4	Female	African descent	Not Married
Yes	Student	Nigeria	21	Bayaro University	Optometry	2	0	1	1	1	0	1	1	1	1	1	1	1	0	1	2	0	0	0	1	0	3	4	2	4	2	3	4	4	2	2	2	1	4	1	4	3	4	2	3	3	Female	African descent	Not Married
Yes	Student	Nigeria	26	Bayaro University	Optometry	3	0	2	0	3	2	1	2	2	3	2	3	3	2	3	3	2	1	0	0	3	2	4	4	4	1	1	4	3	2	2	4	3	4	4	2	2	2	4	2	2	Female	African descent	Not Married
Yes	Student	Nigeria	26	Bayaro University	Optometry	1	0	0	0	0	0	0	0	0	0	0	1	1	0	0	0	0	1	0	0	0	3	3	2	3	3	3	3	3	3	3	3	2	3	3	3	3	2	3	3	3	Female	African descent	Married/relationship
Yes	Student	Nigeria	23	Bayaro University	Optometry	1	1	1	0	0	0	0	0	0	0	0	0	0	1	0	0	0	0	0	0	1	1	4	2	2	3	2	3	2	2	2	3	3	2	2	2	2	4	3	2	3	Female	African descent	Not Married
Yes	Student	Nigeria	21	Bayaro University	Optometry	0	0	1	1	1	0	1	0	0	1	1	1	0	0	0	0	1	2	1	0	0	2	1	2	3	2	1	1	1	1	2	1	1	2	1	1	1	1	2	2	2	Female	African descent	Not Married
Yes	Student	Nigeria	22	Bayaro University	Optometry	0	0	0	1	0	0	0	0	0	0	0	0	0	0	1	1	0	0	3	3	0	4	3	1	3	4	4	1	1	3	3	1	1	1	2	3	3	3	1	3	3	Female	African descent	Not Married
Yes	Student	Nigeria	20	Bayaro University	Optometry	1	1	1	0	1	2	1	2	1	1	0	1	0	0	0	0	0	0	1	0	0	1	2	1	2	4	4	1	2	4	4	1	2	2	1	3	3	2	2	3	3	male	African descent	Not Married
Yes	Student	Nigeria	21	Bayaro University	Optometry	1	0	0	0	1	2	1	2	2	1	2	1	1	2	0	2	0	2	3	1	0	4	2	1	3	4	4	1	2	4	3	2	2	2	3	4	4	3	2	4	4	male	African descent	Not Married
Yes	Student	Nigeria	21	Bayaro University	Optometry	2	1	0	0	1	2	2	2	2	1	3	2	2	2	2	1	1	1	1	1	0	2	3	3	3	2	2	3	3	2	2	3	3	3	2	2	2	3	3	2	2	male	African descent	Not Married
Yes	Student	Nigeria	26	Bayaro University	Optometry	0	0	0	0	0	0	0	0	0	0	0	0	0	0	0	0	0	0	0	0	0	1	1	1	0	0	0	3	1	2	4	1	1	1	1	1	1	3	3	1	3	male	African descent	Not Married
Yes	Student	Nigeria	22	Bayaro University	Optometry	1	0	0	0	0	0	0	1	2	1	0	0	0	0	0	0	0	0	0	0	0	1	2	1	1	1	1	1	1	1	1	1	1	1	1	1	1	1	1	1	1	male	African descent	Not Married
Yes	Student	Nigeria	23	Bayaro University	Optometry	1	0	0	0	3	0	1	0	2	0	0	3	0	0	1	0	0	0	2	0	0	4	1	1	2	3	3	1	2	3	3	2	1	1	1	2	4	3	3	4	4	male	African descent	Not Married
Yes	Student	Nigeria	21	Bayaro University	Optometry	2	3	1	3	3	3	3	3	0	2	1	1	1	1	2	3	1	2	3	2	2	3	4	3	4	3	2	2	3	3	4	4	3	3	4	4	1	2	3	3	2	male	African descent	Not Married
Yes	Student	Nigeria	22	Bayaro University	Optometry	1	1	0	1	0	2	2	1	2	2	2	1	1	2	2	1	0	0	1	2	1	3	2	2	2	3	2	3	3	3	3	3	2	3	2	3	2	2	3	3	3	Female	African descent	Married/relationship
Yes	Student	Nigeria	23	Bayaro University	Optometry	2	2	1	1	3	1	0	2	2	0	3	3	1	1	3	1	0	1	3	1	0	2	2	2	3	3	2	3	2	2	2	3	3	3	3	2	2	3	2	2	3	Female	African descent	Not Married
Yes	Student	Nigeria	25	Bayaro University	Optometry	2	1	3	1	3	3	3	3	2	3	3	2	3	3	1	3	3	3	1	3	3	3	4	4	4	3	2	4	4	3	3	4	4	4	4	3	2	3	3	3	3	Female	African descent	Not Married
Yes	Student	Nigeria	21	Bayaro University	Optometry	2	0	3	0	3	1	0	2	0	3	3	2	2	1	2	3	1	0	0	0	0	3	4	4	3	3	3	3	4	3	3	3	2	4	3	3	2	2	3	2	2	Female	African descent	Not Married
Yes	Student	Nigeria	24	Bayaro University	Optometry	1	0	0	0	0	1	0	1	0	0	0	0	0	0	0	0	0	1	0	0	0	4	2	1	3	3	3	2	3	3	3	2	1	2	1	4	4	3	2	4	4	Female	African descent	Not Married
Yes	Student	Nigeria	23	Bayaro University	Optometry	0	0	0	0	3	0	0	0	0	3	0	0	0	0	0	0	0	0	0	0	0	2	3	1	2	3	3	2	2	2	2	2	2	2	2	2	3	2	2	3	3	Female	African descent	Not Married
Yes	Student	Nigeria	23	Bayaro University	Optometry	1	0	0	0	0	1	0	1	0	0	1	0	1	0	0	1	0	2	0	0	0	3	2	1	3	4	2	1	2	3	2	2	1	3	2	2	3	3	2	4	4	Female	African descent	Married/relationship
Yes	Student	Nigeria	21	Bayaro University	Optometry	0	0	0	0	0	0	0	0	0	0	0	0	0	0	0	0	0	0	0	0	0	1	1	1	1	1	1	1	1	1	1	1	1	1	1	1	1	1	1	1	1	Female	African descent	Not Married
Yes	Student	Nigeria	21	Bayaro University	Optometry	0	1	0	0	0	0	0	0	0	0	0	1	0	0	0	0	0	0	0	0	0	2	3	1	3	3	3	2	2	4	3	2	1	1	1	2	3	3	2	4	2	Female	African descent	Not Married
Yes	Student	Nigeria	22	Bayaro University	Optometry	1	0	1	1	1	0	0	2	0	0	0	0	1	1	1	0	0	1	1	0	0	2	1	1	3	3	3	2	1	3	3	2	1	4	3	3	3	3	3	2	3	Female	African descent	Not Married
Yes	Student	Nigeria	26	Bayaro University	Optometry	0	0	0	0	0	0	0	0	0	0	1	0	0	0	0	0	0	1	0	0	0	3	2	2	2	1	1	2	1	1	2	2	3	3	3	4	2	2	3	4	3	Female	African descent	Not Married
No	Student	Nigeria	23	Bayaro University	Optometry	0	0	0	0	0	0	0	0	0	1	0	1	0	0	0	0	0	0	0	0	0	1	2	1	2	2	2	1	1	3	4	1	1	1	1	1	4	4	1	4	4	Female	African descent	Not Married
Yes	Student	Nigeria	22	Bayaro University	Optometry	1	0	0	1	1	0	0	0	0	0	0	0	0	0	1	0	0	0	1	0	0	3	1	1	1	1	3	2	3	3	2	1	3	3	1	4	3	3	2	4	4	Female	African descent	Not Married
Yes	Student	Nigeria	21	Bayaro University	Optometry	1	0	0	0	2	2	1	3	3	0	3	3	3	1	1	2	1	0	3	3	1	3	4	3	3	2	2	4	3	1	3	4	3	4	3	1	2	3	3	3	3	male	African descent	Not Married
Yes	Student	Nigeria	24	Bayaro University	Optometry	0	0	3	0	1	1	0	1	0	3	1	0	0	1	0	0	0	0	0	0	0	4	3	1	1	4	3	1	1	3	4	2	1	1	1	4	4	3	3	3	3	male	African descent	Not Married
Yes	Student	Nigeria	23	Bayaro University	Optometry	2	1	1	1	1	0	1	0	2	1	1	0	1	2	1	1	1	1	1	0	1	2	3	2	4	3	3	3	2	3	3	2	2	3	4	3	3	4	3	3	3	male	African descent	Not Married
Yes	Student	Nigeria	21	Bayaro University	Optometry	3	2	1	1	2	0	1	2	1	2	2	3	2	1	2	2	2	1	0	1	3	2	3	3	3	2	2	4	4	3	3	3	3	3	3	2	2	4	3	2	2	male	African descent	Not Married
Yes	Student	Nigeria	24	Bayaro University	Optometry	0	0	0	0	0	1	0	0	0	0	0	1	0	0	0	0	0	0	0	0	0	4	3	2	3	3	3	2	2	3	2	1	3	3	2	2	3	4	3	3	3	male	African descent	Not Married
Yes	Student	Nigeria	24	Bayaro University	Optometry	0	0	0	0	1	1	1	0	0	1	0	0	0	0	0	0	1	1	0	1	0	2	1	3	3	1	1	3	3	4	4	1	4	3	4	3	4	4	4	4	4	Female	African descent	Married/relationship
Yes	Student	Nigeria	23	Bayaro University	Optometry	1	0	1	1	1	2	0	1	1	2	1	1	2	1	0	0	2	2	2	1	1	3	2	3	3	4	2	2	2	3	4	1	3	3	2	2	3	4	3	4	3	Female	African descent	Not Married
Yes	Student	Nigeria	23	Bayaro University	Optometry	0	0	0	0	0	0	0	0	0	0	0	0	0	0	0	0	0	0	0	0	0	4	3	1	3	3	3	4	3	3	4	3	3	3	3	3	3	3	3	3	3	male	African descent	Not Married
Yes	Student	Nigeria	23	Bayaro University	Optometry	0	0	0	0	1	0	0	0	0	1	0	0	0	0	0	0	0	0	0	0	0	4	1	1	1	4	3	1	1	2	4	2	2	1	1	4	4	2	2	4	4	Female	African descent	Not Married
Yes	Student	Nigeria	26	Bayaro University	Optometry	0	0	0	0	0	0	0	0	0	0	0	0	0	0	0	0	0	0	0	0	0	1	1	1	1	1	1	1	1	1	1	1	1	1	1	1	1	1	1	1	1	male	African descent	Not Married
Yes	Student	Nigeria	22	Bingham University	Optometry	3	0	2	0	2	1	1	2	3	1	1	1	2	1	2	3	1	0	0	2	0	3	2	1	2	3	3	2	1	3	3	2	1	2	2	3	3	2	2	3	3	Female	African descent	Not Married
Yes	Student	Nigeria	18	Bingham University	Optometry	2	0	2	3	1	2	2	0	3	3	2	3	2	1	3	1	2	2	2	2	0	3	2	3	3	4	2	1	3	3	3	3	1	3	3	1	2	4	3	2	2	Female	African descent	Not Married
Yes	Student	Nigeria	19	Bingham University	Optometry	3	3	3	3	2	2	3	3	3	3	3	3	3	3	3	3	3	3	3	3	3	1	4	4	4	1	1	3	4	1	1	4	4	4	4	4	1	2	4	1	2	Female	African descent	Not Married
Yes	Student	Nigeria	18	Bingham University	Optometry	1	3	0	0	1	0	3	3	3	0	1	2	0	2	2	1	0	0	3	2	2	3	2	3	3	2	3	3	3	1	2	4	3	4	4	1	2	4	4	3	3	Female	African descent	Not Married
Yes	Student	Nigeria	17	Bingham University	Optometry	3	0	1	0	1	1	0	0	0	0	1	1	0	1	0	0	0	0	0	0	0	3	1	2	2	3	3	2	2	2	2	3	2	3	3	3	2	3	2	3	3	Female	African descent	Not Married
Yes	Student	Nigeria	21	Bingham University	Optometry	3	2	2	1	2	1	0	1	1	1	1	1	1	1	1	1	0	1	0	1	0	2	2	1	2	2	1	4	4	1	1	3	3	3	3	4	1	1	4	1	1	Female	African descent	Not Married
Yes	Student	Nigeria	19	Bingham University	Optometry	1	2	1	0	1	1	1	1	1	3	1	2	2	2	1	2	1	2	1	1	1	3	2	2	3	4	2	2	2	2	2	2	2	2	2	2	2	2	2	2	2	male	African descent	Not Married
Yes	Student	Nigeria	20	Bingham University	Optometry	1	0	0	0	0	2	1	0	1	1	1	1	0	0	1	1	1	2	0	1	3	2	2	1	1	0	1	4	4	0	2	3	2	4	2	2	3	2	2	2	0	male	African descent	Not Married
Yes	Student	Nigeria	19	Bingham University	Optometry	1	2	1	1	2	2	1	1	2	1	1	1	2	2	1	1	1	1	0	2	1	2	2	3	3	3	2	3	3	2	3	3	2	3	3	2	2	3	3	2	2	Female	African descent	Not Married
Yes	Student	Nigeria	19	Bingham University	Optometry	0	0	0	0	1	1	0	1	2	1	1	0	0	1	1	1	0	0	0	0	0	2	1	2	2	3	2	3	3	2	2	2	3	3	2	3	1	3	3	2	2	Female	African descent	Not Married
Yes	Student	Nigeria	26	Bingham University	Optometry	3	2	3	1	3	2	1	1	2	3	3	3	3	1	3	2	1	1	2	2	3	2	4	3	3	3	2	4	3	3	3	4	3	4	3	2	2	4	4	2	2	male	African descent	Not Married
Yes	Student	Nigeria	21	Bingham University	Optometry	3	1	1	0	1	1	2	2	3	1	2	1	1	1	0	1	0	0	2	0	0	2	3	4	2	3	3	2	2	2	3	3	1	3	3	2	3	4	2	4	4	Female	African descent	Not Married
Yes	Student	Nigeria	20	Bingham University	Optometry	0	3	3	0	0	2	3	1	2	0	2	1	0	1	2	0	2	0	1	3	0	2	2	4	2	3	2	3	2	3	2	2	3	2	1	3	3	1	2	3	3	Female	African descent	Not Married
Yes	Student	Nigeria	20	Bingham University	Optometry	1	3	0	3	3	0	3	1	0	0	0	2	1	3	2	1	0	0	1	0	0	2	4	4	4	1	1	4	3	3	1	1	4	4	3	1	1	2	4	2	1	Female	African descent	Not Married
Yes	Student	Nigeria	19	Bingham University	Optometry	3	0	1	2	3	2	2	2	3	2	2	2	2	2	2	2	2	2	2	2	3	2	3	3	2	2	2	3	3	2	2	3	3	3	3	2	2	3	3	2	2	Female	African descent	Not Married
Yes	Student	Nigeria	22	Bingham University	Optometry	0	0	0	0	0	0	0	0	0	0	0	0	0	0	0	0	0	0	0	0	0	3	2	1	1	4	3	1	3	3	3	3	2	2	1	4	4	3	2	3	3	Female	African descent	Not Married
Yes	Student	Nigeria	22	Bingham University	Optometry	0	0	0	0	0	0	0	1	0	0	0	0	0	0	0	0	0	0	0	0	0	3	2	2	2	3	3	2	3	3	3	2	2	2	1	4	4	3	1	4	4	Female	African descent	Not Married
Yes	Student	Nigeria	20	Bingham University	Optometry	0	3	0	0	1	1	1	1	0	0	2	0	0	0	0	0	0	0	0	0	0	3	1	1	2	4	2	1	1	3	3	2	1	1	1	4	4	2	1	4	4	Female	African descent	Not Married
Yes	Student	Nigeria	18	University of Benin	Optometry	2	2	2	2	3	3	3	3	3	3	3	3	3	3	3	3	3	0	0	3	2	3	1	4	2	4	4	3	4	4	3	2	2	4	4	4	2	4	4	2	3	Female	African descent	Not Married
Yes	Student	Nigeria	21	University of Benin	Optometry	2	0	1	0	0	0	0	0	0	0	1	1	0	0	0	0	0	0	0	0	0	3	2	2	2	3	2	2	2	3	3	2	2	3	2	2	2	3	3	3	2	Female	African descent	Not Married
Yes	Student	Nigeria	21	Federal University of Technology, Akurre	Optometry	1	1	3	0	0	1	0	2	1	1	1	3	1	2	2	1	0	1	1	3	0	3	3	3	3	1	2	3	2	3	2	3	3	3	2	2	2	3	3	2	3	Female	African descent	Not Married
Yes	Student	Nigeria	17	Federal University of Technology, Owerri	Optometry	2	3	2	1	3	1	2	2	1	1	1	2	3	0	1	2	3	1	2	2	1	3	2	1	2	4	2	1	2	4	2	2	1	4	2	3	2	2	3	4	2	Female	African descent	Not Married
Yes	Student	Nigeria	20	Federal University of Technology, Owerri	Optometry	1	0	0	0	1	1	0	0	0	1	1	0	1	3	1	0	0	0	0	1	0	3	3	2	3	2	3	3	3	3	3	3	3	4	3	2	2	3	3	4	4	Female	African descent	Not Married
Yes	Student	Nigeria	20	Federal University of Technology, Owerri	Optometry	2	0	0	0	0	0	0	0	3	1	0	1	0	0	1	0	1	0	0	0	0	2	3	3	3	3	3	2	3	2	3	3	2	2	3	1	2	4	3	3	0	Female	African descent	Not Married
No	Student	Nigeria	20	Federal University of Technology, Owerri	Optometry	2	0	1	1	0	0	1	1	1	0	1	1	0	0	2	1	0	0	0	0	0	3	3	3	3	3	2	3	3	2	3	3	3	4	3	1	2	4	3	3	2	Female	African descent	Not Married
Yes	Student	Nigeria	20	Federal University of Technology, Owerri	Optometry	2	0	0	0	3	1	0	0	2	1	1	1	0	1	0	0	2	1	0	1	1	3	4	2	4	2	2	3	3	2	2	3	3	4	3	2	2	2	3	2	2	Female	African descent	Not Married
Yes	Student	Nigeria	22	Federal University of Technology, Owerri	Optometry	1	0	0	0	1	1	1	3	1	1	0	3	1	0	2	0	0	0	0	2	1	2	3	2	3	1	2	2	1	1	2	1	2	2	2	2	1	4	4	2	2	Female	African descent	Not Married
Yes	Student	Nigeria	21	Federal University of Technology, Owerri	Optometry	1	0	0	0	0	1	0	0	1	1	1	1	1	1	1	1	0	0	0	0	0	3	4	3	3	3	3	4	4	4	3	4	3	4	4	3	3	3	4	3	3	Female	African descent	Not Married
Yes	Student	Nigeria	22	Federal University of Technology, Owerri	Optometry	3	1	1	1	1	0	1	2	0	1	0	1	1	1	2	0	1	0	0	0	0	2	0	3	3	3	2	3	3	2	2	3	3	4	3	2	1	3	3	2	2	male	African descent	Not Married
Yes	Student	Nigeria	18	Federal University of Technology, Owerri	Optometry	1	3	1	2	1	0	1	1	1	0	1	2	0	1	1	2	0	0	0	0	0	2	2	2	2	2	2	2	3	2	2	3	2	2	3	1	1	3	3	2	2	Female	African descent	Not Married
Yes	Student	Nigeria	24	Federal University of Technology, Owerri	Optometry	2	0	2	2	3	1	1	1	0	3	2	2	1	1	1	3	0	0	1	0	2	2	3	3	3	2	2	4	2	2	2	3	3	4	3	2	2	2	4	2	2	Female	African descent	Not Married
Yes	Student	Nigeria	23	Federal University of Technology, Owerri	Optometry	1	2	1	3	3	2	1	3	1	2	1	2	2	2	3	3	1	2	1	3	3	4	2	2	2	4	1	4	1	4	1	1	1	3	2	3	2	3	2	3	2	Female	African descent	Not Married
Yes	Student	Nigeria	22	Federal University of Technology, Owerri	Optometry	3	2	3	2	2	3	2	3	3	3	3	3	3	2	3	2	2	2	2	2	2	2	4	2	2	3	2	3	4	4	3	4	4	4	4	2	1	4	3	3	3	Female	African descent	Not Married
Yes	Student	Nigeria	21	Federal University of Technology, Owerri	Optometry	3	3	1	0	2	2	0	1	2	3	0	2	3	0	1	2	3	2	0	1	3	2	4	4	3	2	2	4	2	1	2	2	3	4	3	1	3	3	4	3	2	Female	African descent	Not Married
Yes	Student	Nigeria	21	Federal University of Technology, Owerri	Optometry	2	0	0	0	3	3	3	2	0	3	2	2	2	2	3	3	2	0	1	1	1	2	3	1	2	3	1	3	4	2	2	3	4	3	2	3	3	4	4	3	3	Female	African descent	Not Married
Yes	Student	Nigeria	22	Federal University of Technology, Owerri	Optometry	1	0	0	1	1	0	0	0	0	0	0	0	0	0	0	0	0	0	1	0	0	3	2	2	2	3	2	2	2	2	3	2	3	3	2	3	3	3	3	3	2	Female	African descent	Not Married
Yes	Student	Nigeria	22	Federal University of Technology, Owerri	Optometry	3	0	3	0	2	0	0	3	3	3	3	3	3	2	3	3	2	1	0	0	0	2	4	4	4	2	1	4	4	1	1	4	3	4	3	3	1	2	3	1	1	male	African descent	Not Married
Yes	Student	Nigeria	25	Federal University of Technology, Owerri	Optometry	0	1	1	0	0	0	0	2	0	0	0	2	0	0	1	0	1	0	2	0	1	3	3	2	1	2	2	2	3	3	3	2	2	2	3	2	3	3	3	2	2	male	African descent	Not Married
Yes	Student	Nigeria	22	Gregory University	Optometry	2	1	1	3	0	0	3	3	2	3	3	3	2	2	3	2	0	0	3	0	1	3	2	3	3	3	2	3	3	2	2	3	3	4	4	0	3	4	3	2	2	male	African descent	Not Married
Yes	Student	Nigeria	19	Gregory University	Optometry	3	1	1	2	2	2	1	1	2	2	2	2	2	0	1	1	0	1	0	2	1	3	3	3	3	1	2	3	3	2	3	1	3	4	3	4	2	2	4	3	3	Female	African descent	Not Married
Yes	Student	Nigeria	20	Madonna University	Optometry	0	1	2	3	1	2	0	1	3	1	2	3	1	2	3	2	1	0	0	2	0	2	1	1	1	2	2	1	1	1	1	1	1	4	1	3	2	4	4	2	2	Female	African descent	Not Married
Yes	Student	Nigeria	19	Madonna University	Optometry	3	3	2	3	3	3	0	3	1	3	2	3	3	2	0	3	3	3	3	3	3	2	4	4	4	1	2	4	4	1	1	4	4	4	4	1	1	4	4	1	1	Female	African descent	Not Married
Yes	Student	Nigeria	19	Madonna University	Optometry	2	3	2	3	3	3	2	3	3	3	3	2	2	2	3	2	3	1	1	2	3	3	4	4	4	2	2	3	4	2	2	4	2	4	3	1	2	4	4	0	2	Female	African descent	Not Married
Yes	Student	Nigeria	22	Madonna University	Optometry	1	0	0	0	1	1	0	0	0	0	0	1	0	0	0	0	0	0	0	0	0	4	1	1	1	4	3	3	2	4	3	1	1	2	1	4	4	2	1	4	4	Female	African descent	Not Married
Yes	Student	Nigeria	18	Madonna University	Optometry	3	2	2	0	1	2	0	3	0	0	2	2	2	0	2	0	0	2	0	0	1	4	2	2	3	4	3	1	3	3	3	2	2	4	2	4	2	2	3	3	3	male	African descent	Not Married
Yes	Student	Nigeria	19	Madonna University	Optometry	0	0	0	0	0	0	0	0	0	0	0	0	0	0	0	0	0	0	0	0	0	1	1	1	1	1	1	1	1	1	1	1	1	1	1	1	1	1	1	1	1	male	African descent	Not Married
Yes	Student	Nigeria	19	Madonna University	Optometry	2	0	1	2	2	1	1	1	1	2	1	2	1	1	1	2	2	1	1	1	1	3	3	4	3	3	2	3	3	2	2	3	3	4	3	2	3	3	3	3	3	Female	Others	Not Married
Yes	Student	Nigeria	20	Madonna University	Optometry	3	0	0	0	1	1	0	0	0	0	1	1	0	1	0	1	0	0	2	1	2	3	1	1	2	1	1	2	1	2	2	1	1	1	2	4	4	3	3	2	3	Female	African descent	Not Married
Yes	Student	Nigeria	19	Madonna University	Optometry	1	3	3	0	1	3	3	3	3	3	3	3	3	1	3	3	3	0	0	3	3	1	2	4	4	1	1	4	4	4	3	4	3	4	4	1	4	4	4	4	4	Female	African descent	Not Married
Yes	Student	Nigeria	19	Madonna University	Optometry	3	1	3	1	2	0	0	0	1	1	0	2	1	2	0	0	0	0	2	0	0	3	2	1	1	4	2	3	2	3	2	3	2	3	2	4	3	4	1	2	2	Female	African descent	Not Married
Yes	Student	Nigeria	21	Madonna University	Optometry	3	1	2	1	3	2	1	0	1	3	2	3	2	1	1	1	2	0	0	0	2	3	4	4	4	1	1	4	3	1	1	3	4	4	3	1	1	2	4	2	1	Female	African descent	Not Married
Yes	Student	Nigeria	21	Madonna University	Optometry	0	0	0	0	0	1	0	0	0	0	0	0	0	0	0	0	0	0	0	0	0	3	1	1	1	3	1	3	3	3	3	3	2	3	3	4	3	4	1	4	4	Female	African descent	Not Married
Yes	Student	Nigeria	20	Madonna University	Optometry	1	0	0	0	1	2	0	0	3	1	1	2	1	0	0	0	1	1	0	1	0	1	4	4	4	1	2	4	4	3	4	4	4	4	4	1	1	3	4	1	1	Female	African descent	Not Married
Yes	Student	Nigeria	24	Madonna University	Optometry	1	0	0	0	0	0	0	0	0	0	0	0	0	0	0	0	0	0	0	0	0	3	1	1	1	4	3	1	1	3	3	2	2	2	1	4	3	2	2	3	4	Female	African descent	Not Married
Yes	Student	Nigeria	21	Madonna University	Optometry	1	0	0	0	0	0	0	0	0	0	0	0	0	0	0	0	0	0	0	0	0	3	3	1	2	4	3	2	2	3	3	2	2	2	1	4	4	3	2	4	4	Female	African descent	Not Married
Yes	Student	Nigeria	20	Madonna University	Optometry	0	0	0	0	0	0	0	0	0	0	0	0	0	0	0	0	0	0	0	0	0	3	1	2	3	4	3	1	2	3	3	2	1	1	1	3	4	1	2	4	4	male	African descent	Not Married
Yes	Student	Nigeria	20	Novena University	Optometry	2	1	3	2	3	3	3	2	1	3	3	2	3	2	3	3	2	1	0	2	3	2	4	4	4	1	1	4	3	3	2	4	4	4	4	1	2	4	4	2	1	Female	African descent	Not Married
Yes	Student	Nigeria	20	Novena University	Optometry	2	0	1	1	2	2	0	0	2	1	2	0	0	0	0	0	0	0	0	2	2	4	4	4	4	4	1	4	2	1	2	4	2	4	4	4	1	2	3	1	1	Female	African descent	Not Married
Yes	Student	Nigeria	20	Novena University	Optometry	1	0	1	0	2	1	0	1	1	1	1	2	2	1	1	1	2	1	0	0	1	2	1	3	2	3	1	3	4	2	2	4	3	3	3	4	2	3	4	2	3	male	African descent	Not Married
Yes	Student	Nigeria	23	Novena University	Optometry	2	0	1	0	0	2	0	2	2	2	2	2	2	1	0	1	2	2	1	1	2	2	3	3	3	2	2	3	3	1	2	3	3	4	2	4	2	3	4	2	2	male	African descent	Not Married
Yes	Student	Nigeria	20	Novena University	Optometry	2	0	1	0	2	1	0	1	2	0	1	1	1	1	0	0	1	0	0	1	0	2	2	3	2	4	1	1	1	1	1	3	3	4	4	1	2	4	4	4	4	Female	African descent	Not Married
Yes	Student	Nigeria	20	University of Benin	Optometry	2	2	3	3	3	3	2	2	2	2	3	2	2	2	2	2	1	1	3	2	2	3	4	3	4	2	3	4	3	2	2	4	4	4	4	3	2	3	4	2	2	Female	African descent	Not Married
Yes	Student	Nigeria	17	University of Benin	Optometry	3	1	3	0	3	3	2	3	3	1	3	3	2	3	3	3	3	2	3	1	2	2	4	3	4	2	2	4	4	4	3	4	3	4	4	2	3	4	3	3	3	Female	African descent	Not Married
Yes	Student	Nigeria	18	University of Benin	Optometry	3	0	1	0	0	1	0	0	0	0	0	2	0	0	0	0	0	0	0	0	0	4	3	2	3	3	3	3	1	4	3	1	1	3	2	4	4	3	3	4	4	Female	Others	Not Married
Yes	Student	Nigeria	17	University of Benin	Optometry	2	1	3	0	1	3	2	2	3	1	3	2	3	2	2	2	1	2	1	1	0	3	3	4	3	2	2	3	3	2	3	4	3	4	4	2	3	4	3	1	2	Female	African descent	Not Married
Yes	Student	Nigeria	19	University of Benin	Optometry	0	2	0	0	2	3	0	1	2	0	1	0	0	0	0	0	0	0	0	0	0	3	3	3	3	3	3	3	3	3	3	3	3	3	3	3	3	4	3	2	3	male	African descent	Not Married
Yes	Student	Nigeria	23	University of Benin	Optometry	3	2	3	3	3	3	2	3	3	3	2	3	2	2	2	2	3	1	3	3	2	2	4	3	4	3	3	4	4	4	3	4	4	4	4	3	1	4	4	1	1	Female	African descent	Not Married
Yes	Student	Nigeria	24	University of Benin	Optometry	1	0	1	0	1	1	0	0	2	3	3	2	1	1	1	3	3	1	1	3	3	1	4	4	4	1	1	4	4	2	1	4	4	4	4	1	1	2	4	1	1	Female	African descent	Not Married
Yes	Student	Nigeria	23	University of Benin	Optometry	0	0	0	0	1	0	0	0	0	0	0	0	0	0	0	0	0	0	0	0	0	4	1	1	1	3	2	2	1	3	4	1	1	2	1	1	4	2	1	2	4	Female	African descent	Not Married
Yes	Student	Nigeria	18	University of Benin	Optometry	1	0	0	0	1	0	0	0	0	0	1	0	0	0	0	1	0	0	0	0	0	3	3	3	3	3	3	3	3	3	3	3	3	4	3	2	2	3	3	3	3	Female	African descent	Not Married
Yes	Student	Nigeria	19	University of Benin	Optometry	1	0	1	0	0	0	0	0	1	0	0	1	1	0	0	1	0	0	1	0	0	3	4	1	3	3	2	2	1	3	2	3	1	4	2	3	2	3	3	3	3	Female	African descent	Not Married
Yes	Student	Nigeria	18	University of Benin	Optometry	1	2	3	0	2	1	0	0	1	3	3	1	3	1	2	2	3	3	0	0	2	2	3	4	4	2	2	4	3	2	2	3	4	4	4	2	2	1	4	2	2	Female	African descent	Not Married
Yes	Student	Nigeria	20	University of Benin	Optometry	0	0	1	0	1	0	0	0	1	1	0	0	1	0	0	1	0	0	0	0	0	3	3	3	3	3	2	3	3	2	2	3	3	3	3	2	2	3	3	2	2	Female	African descent	Not Married
Yes	Student	Nigeria	21	University of Benin	Optometry	2	1	0	1	2	3	2	2	2	1	2	3	2	1	3	1	2	3	2	2	1	3	2	2	2	3	3	2	3	3	3	3	2	3	3	2	3	3	3	4	3	Female	African descent	Not Married
Yes	Student	Nigeria	20	University of Benin	Optometry	3	2	3	2	3	2	1	3	3	3	3	3	3	3	3	3	1	3	3	3	1	2	3	2	2	2	2	2	3	2	3	3	3	3	3	3	3	3	3	2	0	male	African descent	Not Married
Yes	Student	Nigeria	20	University of Benin	Optometry	1	0	0	0	0	0	0	0	0	0	0	0	0	0	0	0	0	0	0	0	0	3	1	1	1	3	3	1	1	2	3	1	1	1	1	3	3	1	1	3	3	male	African descent	Not Married
Yes	Student	Nigeria	19	University of Benin	Optometry	1	0	0	0	0	0	0	0	0	0	0	0	0	0	0	0	0	0	0	0	0	4	1	1	1	3	2	2	1	4	3	1	1	2	1	4	4	3	2	4	4	male	African descent	Not Married
Yes	Student	Nigeria	19	University of Benin	Optometry	0	0	0	0	1	0	0	0	0	0	0	0	0	0	0	0	0	0	0	0	0	3	1	1	1	4	4	1	1	3	4	2	1	1	1	4	4	2	1	4	4	male	African descent	Not Married
Yes	Student	Nigeria	19	University of Benin	Optometry	0	0	0	2	3	3	0	0	0	0	1	3	0	1	1	0	0	0	0	0	0	2	2	2	2	2	2	2	1	2	2	2	1	2	2	2	2	2	2	2	2	Female	African descent	Not Married
Yes	Student	Nigeria	23	University of Benin	Optometry	1	0	0	0	1	2	0	1	1	1	1	1	0	2	1	1	0	0	0	0	0	4	2	1	2	4	3	2	2	3	3	2	2	3	1	4	2	2	1	4	4	male	African descent	Not Married
Yes	Student	Nigeria	19	Abia State University	Optometry	0	0	0	0	1	0	0	0	0	0	0	0	0	0	0	0	0	0	0	0	0	4	1	1	1	3	2	2	1	3	4	1	1	2	1	1	4	2	1	2	4	male	African descent	Not Married
Yes	Student	Nigeria	19	Bayaro University	Optometry	1	0	0	0	1	0	0	0	0	0	1	0	0	0	0	1	0	0	0	0	0	3	3	3	3	3	3	3	3	3	3	3	3	4	3	2	2	3	3	3	3	male	African descent	Not Married
Yes	Student	Nigeria	20	Bayaro University	Optometry	1	0	0	0	0	1	0	0	1	1	1	1	1	1	1	1	0	0	0	0	0	3	4	3	3	3	3	4	4	4	3	4	3	4	4	3	3	3	4	3	3	male	African descent	Not Married
Yes	Student	Nigeria	18	Bayaro University	Optometry	1	0	0	0	1	2	0	0	3	1	1	2	1	0	0	0	1	1	0	1	0	1	4	4	4	1	2	4	4	3	4	4	4	4	4	1	1	3	4	1	1	Female	African descent	Not Married
Yes	Student	Nigeria	21	Bayaro University	Optometry	1	0	2	1	0	1	0	1	2	2	1	2	1	1	1	0	1	1	1	1	0	2	2	1	3	2	2	4	4	2	1	4	2	4	2	1	1	2	4	1	2	Female	African descent	Not Married
Yes	Student	Nigeria	20	Bayaro University	Optometry	1	2	1	1	2	2	1	1	2	1	1	1	2	2	1	1	1	1	0	2	1	2	2	3	3	3	2	3	3	2	3	3	2	3	3	2	2	3	3	2	2	male	African descent	Not Married
Yes	Student	Nigeria	18	Prefer not to say	Optometry	1	2	1	1	2	2	1	1	2	1	1	1	2	2	1	1	1	1	0	2	1	2	2	3	3	3	2	3	3	2	3	3	2	3	3	2	2	3	3	2	2	male	African descent	Not Married
Yes	Student	Nigeria	19	Prefer not to say	Optometry	1	2	1	1	2	2	1	1	2	1	1	1	2	2	1	1	1	1	0	2	1	2	2	3	3	3	2	3	3	2	3	3	2	3	3	2	2	3	3	2	2	Female	African descent	Not Married
Yes	Student	Nigeria	18	Federal University of Technology, Owerri	Optometry	2	1	3	0	1	3	2	2	3	1	3	2	3	2	2	2	1	2	1	1	0	3	3	4	3	2	2	3	3	2	3	4	3	4	4	2	3	4	3	1	2	Female	African descent	Not Married
[truncated: 18 more columns]
